# Supplementary material for: Spatial Rule-Based Modeling: A Method and Its Application to the Human Mitotic Kinetochore
Source: Cells. 2013 Jul 2;2(3):506–44. doi: 10.3390/cells2030506 (PMC3972674; doi:10.3390/cells2030506)
Supplement: Supplementary File 1 — Supplementary (ZIP, 20783 KB) [file cells-02-00506-s001.zip]

Archive with 23 entries (20 files):
- cells-03-00506-supplementary/
- cells-03-00506-supplementary/BNGL source files/
- cells-03-00506-supplementary/BNGL source files/.vmdrc
- cells-03-00506-supplementary/BNGL source files/Interactionlist.csv
- cells-03-00506-supplementary/BNGL source files/labels.tcl
- cells-03-00506-supplementary/BNGL source files/lmp_srsim
- cells-03-00506-supplementary/BNGL source files/log.lammps
- cells-03-00506-supplementary/BNGL source files/Makefile
- cells-03-00506-supplementary/BNGL source files/Nucleosomes.csv
- cells-03-00506-supplementary/BNGL source files/ProteinEigenschaften.csv
- cells-03-00506-supplementary/BNGL source files/README
- cells-03-00506-supplementary/BNGL source files/rosette_unattached.bngl
- cells-03-00506-supplementary/BNGL source files/rosette_unattached.geo
- cells-03-00506-supplementary/BNGL source files/rosette_unattached.in
- cells-03-00506-supplementary/BNGL source files/rosette_unattached.tgeo
- cells-03-00506-supplementary/BNGL source files/start.tcl
- cells-03-00506-supplementary/BNGL source files/vdw.tcl
- cells-03-00506-supplementary/BNGL source files/vmd
- cells-03-00506-supplementary/videos/
- cells-03-00506-supplementary/videos/Video1.avi
- cells-03-00506-supplementary/videos/Video2.avi
- cells-03-00506-supplementary/videos/Video3.avi
- cells-03-00506-supplementary/videos/Video4.avi
