# Supplementary material for: Spatial Rule-Based Modeling: A Method and Its Application to the Human Mitotic Kinetochore
Source: Cells. 2013 Jul 2;2(3):506–44. doi: 10.3390/cells2030506 (PMC3972674; doi:10.3390/cells2030506)
Supplement: Supplementary File 1 — Supplementary (ZIP, 20783 KB) [file cells-02-00506-s001.zip › cells-03-00506-supplementary/BNGL source files/Interactionlist.csv]

ID	Name	Strong Interactions	intermediate Interactions	weak Interactions	Comment
1	Apc1				maybe in complex with other Apc
2	Apc10				maybe in complex with other Apc
3	Apc11				maybe in complex with other Apc
4	Apc12				maybe in complex with other Apc
5	Apc13				maybe in complex with other Apc
6	Apc2				maybe in complex with other Apc
7	Apc3				maybe in complex with other Apc
8	Apc4				maybe in complex with other Apc
9	Apc5				maybe in complex with other Apc
10	Apc6				maybe in complex with other Apc
11	Apc7				maybe in complex with other Apc
12	Apc8				maybe in complex with other Apc
13	aTubulin
14	Aurora B
15	Borealin
16	bTubulin
17	Bub1	Knl1
18	Bub3	Bub1,BubR1
19	BubR1	Bub1,Knl1,Apc3,Apc4,Apc5,Mps1,Rod1,Zw10
20	Cdc20	Mad2,BubR1,Apc2
21	CenpA	CenpB,CenpN,CenpC
22	CenpB	CenpC,CenpQ,CenpU,CenpW		CenpW
23	CenpC
24	CenpH		CenpQ	CenpR
25	CenpI	CenpU		CenpK
26	CenpK	CenpO,CenpU,CenpN,CenpR	CenpI,CenpR,CenpW	CenpT,CenpK,CenpQ
27	CenpL		CenpU,CenpR	CenpW,CenpQ,CenpK,CenpA,CenpB,CenpC
28	CenpM	CenpS,CenpU,CenpT,H3		CenpR,CenpA,CenpB,CenpK
29	CenpN		CenpR	CenpU
30	CenpO	CenpP,CenpU,CenpQ	CenpK	CenpW
31	CenpP	CenpQ,CenpU	CenpO,CenpU	CenpA,CenpB
32	CenpQ	CenpU	CenpR,CenpU	CenpW,CenpH,CenpO
33	CenpR	CenpU	CenpQ,CenpS	CenpM,CenpK,CenpP
34	CenpS	CenpT,CenpX,H3	CenpT	CenpA,CenpR
35	CenpT	H3	CenpK,CenpT	CenpB
36	CenpU		CenpB,CenpP	CenpA,CenpL
37	CenpW	H3	CenpQ	CenpO,CenpL,CenpK,CenpR
38	CenpX
39	Dsn1	Mis12,Nsl1
40	GFP
41	H1
42	H2A
43	H2B
44	H3				maybe in complex with other H3
45	H32				maybe in complex with other H3
46	H33				maybe in complex with other H3
47	H4
48	HP1a
49	HP1g
50	Hec1	Nuf2
51	Knl1
52	Mad1	Bub1,Rod1,Zw10
53	Mad2	Mad1,Rod1,Zw10
54	Mis12
55	Mps1	Mis12,Hec1
56	Ndc80
57	Nnf1	Mis12,CenpC
58	Nsl1	Spc24,Spc25
59	Nuf2	Spc25
60	Rad21
61	Rod
62	Securin
63	Separase
64	Shugoshin				shugoshin like 1
65	Spc24	Spc25,CenpT
66	Spc25
67	Survivin
68	Zw10	Rod1,Knl1
69	Zwilch	Rod1,Zw10
70	Zwint	Zw10,Knl1,Mis12
71	CenpAArm
72	CenpTArm	CenpS,CenpW
73	CenpCArm	CenpB,CenpC
