# Supplementary material for: Spatial Rule-Based Modeling: A Method and Its Application to the Human Mitotic Kinetochore
Source: Cells. 2013 Jul 2;2(3):506–44. doi: 10.3390/cells2030506 (PMC3972674; doi:10.3390/cells2030506)
Supplement: Supplementary File 1 — Supplementary (ZIP, 20783 KB) [file cells-02-00506-s001.zip › cells-03-00506-supplementary/BNGL source files/log.lammps]

LAMMPS (7 Jul 2009)
##
#  Phase 1 - setup reactor
##


dimension     3
boundary      f f f       # use fixed boundary conditions
units         real        # timescale: fs,  distances: Angstrom
newton        on

atom_style    srsim rosette_unattached.bngl rosette_unattached.geo rosette_unattached.tgeo     1111$a
atom_style    srsim rosette_unattached.bngl rosette_unattached.geo rosette_unattached.tgeo     11111
##########    cmd     .bngl         .geo          .tgeo          random_seed

variable V equal $v*4
variable V equal 200*4
variable Z equal $v*2
variable Z equal 200*2

lattice       none
region	Nucleus block -$Z  $Z  -$Z  $V  -$Z  $Z units box
region	Nucleus block -400  $Z  -$Z  $V  -$Z  $Z units box
region	Nucleus block -400  400  -$Z  $V  -$Z  $Z units box
region	Nucleus block -400  400  -400  $V  -$Z  $Z units box
region	Nucleus block -400  400  -400  800  -$Z  $Z units box
region	Nucleus block -400  400  -400  800  -400  $Z units box
region	Nucleus block -400  400  -400  800  -400  400 units box
######                      dimensions of the reaction volume

create_box    100           Nucleus
Created orthogonal box = (-400 -400 -400) to (400 800 400)
  1 by 1 by 1 processor grid
#             n_atom_types  Region_name

start_state_srsim   coeffs
start_state_srsim   atoms
		#   set initial values e.g. bond forces etc.
		#   and add molecules to the simulation

neighbor            5.0 bin
#                   size of neighbor-grouping bins

##
#  Phase 2 - setup forces
##

variable n equal $s*2
variable n equal 90*2
variable z equal sqrt($n^2-$s^2)
variable z equal sqrt(180^2-$s^2)
variable z equal sqrt(180^2-90^2)
variable Z equal $z/2
variable Z equal 155.8845727/2
variable S equal 3/2*$s
variable S equal 3/2*90


fix  1   all   langevin  300  300  160.0   1234$a
fix  1   all   langevin  300  300  160.0   12341
#        parameters:     Temp Temp Gamma^-1 random_seed


runmodif_srsim addMols  -$v  $v  -$v  $v  -$v  $v CenpQ-N(CenpQChain!1,bound~no).CenpQChain(CenpQ-N!1,CenpQ-C!2,bound~no).CenpQChain(CenpQ-N!2,CenpQ-C!3,bound~no).CenpQChain(CenpQ-N!3,CenpQ-C!4,bound~no).CenpQChain(CenpQ-N!4,CenpQ-C!5,bound~no).CenpQ-C(CenpQChain!5,bound~no) 6
runmodif_srsim addMols  -200  $v  -$v  $v  -$v  $v CenpQ-N(CenpQChain!1,bound~no).CenpQChain(CenpQ-N!1,CenpQ-C!2,bound~no).CenpQChain(CenpQ-N!2,CenpQ-C!3,bound~no).CenpQChain(CenpQ-N!3,CenpQ-C!4,bound~no).CenpQChain(CenpQ-N!4,CenpQ-C!5,bound~no).CenpQ-C(CenpQChain!5,bound~no) 6
runmodif_srsim addMols  -200  200  -$v  $v  -$v  $v CenpQ-N(CenpQChain!1,bound~no).CenpQChain(CenpQ-N!1,CenpQ-C!2,bound~no).CenpQChain(CenpQ-N!2,CenpQ-C!3,bound~no).CenpQChain(CenpQ-N!3,CenpQ-C!4,bound~no).CenpQChain(CenpQ-N!4,CenpQ-C!5,bound~no).CenpQ-C(CenpQChain!5,bound~no) 6
runmodif_srsim addMols  -200  200  -200  $v  -$v  $v CenpQ-N(CenpQChain!1,bound~no).CenpQChain(CenpQ-N!1,CenpQ-C!2,bound~no).CenpQChain(CenpQ-N!2,CenpQ-C!3,bound~no).CenpQChain(CenpQ-N!3,CenpQ-C!4,bound~no).CenpQChain(CenpQ-N!4,CenpQ-C!5,bound~no).CenpQ-C(CenpQChain!5,bound~no) 6
runmodif_srsim addMols  -200  200  -200  200  -$v  $v CenpQ-N(CenpQChain!1,bound~no).CenpQChain(CenpQ-N!1,CenpQ-C!2,bound~no).CenpQChain(CenpQ-N!2,CenpQ-C!3,bound~no).CenpQChain(CenpQ-N!3,CenpQ-C!4,bound~no).CenpQChain(CenpQ-N!4,CenpQ-C!5,bound~no).CenpQ-C(CenpQChain!5,bound~no) 6
runmodif_srsim addMols  -200  200  -200  200  -200  $v CenpQ-N(CenpQChain!1,bound~no).CenpQChain(CenpQ-N!1,CenpQ-C!2,bound~no).CenpQChain(CenpQ-N!2,CenpQ-C!3,bound~no).CenpQChain(CenpQ-N!3,CenpQ-C!4,bound~no).CenpQChain(CenpQ-N!4,CenpQ-C!5,bound~no).CenpQ-C(CenpQChain!5,bound~no) 6
runmodif_srsim addMols  -200  200  -200  200  -200  200 CenpQ-N(CenpQChain!1,bound~no).CenpQChain(CenpQ-N!1,CenpQ-C!2,bound~no).CenpQChain(CenpQ-N!2,CenpQ-C!3,bound~no).CenpQChain(CenpQ-N!3,CenpQ-C!4,bound~no).CenpQChain(CenpQ-N!4,CenpQ-C!5,bound~no).CenpQ-C(CenpQChain!5,bound~no) 6

runmodif_srsim addMols -$v  $v  100  100  -$v  $v  Nnf1(Mis12!1,bound~no).Mis12(Nnf1!1,Dsn1!2,bound~no).Dsn1(Mis12!2,Nsl1!3,bound~no).Nsl1(Dsn1!3,bound~no) 6
runmodif_srsim addMols -200  $v  100  100  -$v  $v  Nnf1(Mis12!1,bound~no).Mis12(Nnf1!1,Dsn1!2,bound~no).Dsn1(Mis12!2,Nsl1!3,bound~no).Nsl1(Dsn1!3,bound~no) 6
runmodif_srsim addMols -200  200  100  100  -$v  $v  Nnf1(Mis12!1,bound~no).Mis12(Nnf1!1,Dsn1!2,bound~no).Dsn1(Mis12!2,Nsl1!3,bound~no).Nsl1(Dsn1!3,bound~no) 6
runmodif_srsim addMols -200  200  100  100  -200  $v  Nnf1(Mis12!1,bound~no).Mis12(Nnf1!1,Dsn1!2,bound~no).Dsn1(Mis12!2,Nsl1!3,bound~no).Nsl1(Dsn1!3,bound~no) 6
runmodif_srsim addMols -200  200  100  100  -200  200  Nnf1(Mis12!1,bound~no).Mis12(Nnf1!1,Dsn1!2,bound~no).Dsn1(Mis12!2,Nsl1!3,bound~no).Nsl1(Dsn1!3,bound~no) 6

runmodif_srsim addMols -$v  $v  -$v  $v  -$v  $v CenpT(CenpTChain!1,bound~no).CenpTChain(CenpT!1,Spc24!2,bound~no).CenpTChain(CenpT!2,Spc24!3,bound~no).CenpTChain(CenpT!3,Spc24!4,bound~no).CenpTChain(CenpT!4,Spc24!5,bound~no).CenpTChain(CenpT!5,Spc24!6,bound~no).CenpTChain(CenpT!6,Spc24!7,bound~no).CenpTChain(CenpT!7,Spc24!8,bound~no).CenpTChain(CenpT!8,Spc24!9,bound~no).CenpTChain(CenpT!9,Spc24!10,bound~no).CenpTChain(CenpT!10,Spc24!11,bound~no).CenpTChain(CenpT!11,Spc24!12,bound~no).CenpTChain(CenpT!12,Spc24!13,bound~no).CenpTChain(CenpT!13,Spc24!14,bound~no).CenpTChain(CenpT!14,Spc24!15,bound~no).CenpTChain(CenpT!15,Spc24!16,bound~no).CenpTChain(CenpT!16,Spc24!17,bound~no).CenpTChain(CenpT!17,Spc24!18,bound~no).CenpTChain(CenpT!18,Spc24!19,bound~no).CenpTChain(CenpT!19,Spc24!20,bound~no).CenpTChain(CenpT!20,bound~no) 6
runmodif_srsim addMols -200  $v  -$v  $v  -$v  $v CenpT(CenpTChain!1,bound~no).CenpTChain(CenpT!1,Spc24!2,bound~no).CenpTChain(CenpT!2,Spc24!3,bound~no).CenpTChain(CenpT!3,Spc24!4,bound~no).CenpTChain(CenpT!4,Spc24!5,bound~no).CenpTChain(CenpT!5,Spc24!6,bound~no).CenpTChain(CenpT!6,Spc24!7,bound~no).CenpTChain(CenpT!7,Spc24!8,bound~no).CenpTChain(CenpT!8,Spc24!9,bound~no).CenpTChain(CenpT!9,Spc24!10,bound~no).CenpTChain(CenpT!10,Spc24!11,bound~no).CenpTChain(CenpT!11,Spc24!12,bound~no).CenpTChain(CenpT!12,Spc24!13,bound~no).CenpTChain(CenpT!13,Spc24!14,bound~no).CenpTChain(CenpT!14,Spc24!15,bound~no).CenpTChain(CenpT!15,Spc24!16,bound~no).CenpTChain(CenpT!16,Spc24!17,bound~no).CenpTChain(CenpT!17,Spc24!18,bound~no).CenpTChain(CenpT!18,Spc24!19,bound~no).CenpTChain(CenpT!19,Spc24!20,bound~no).CenpTChain(CenpT!20,bound~no) 6
runmodif_srsim addMols -200  200  -$v  $v  -$v  $v CenpT(CenpTChain!1,bound~no).CenpTChain(CenpT!1,Spc24!2,bound~no).CenpTChain(CenpT!2,Spc24!3,bound~no).CenpTChain(CenpT!3,Spc24!4,bound~no).CenpTChain(CenpT!4,Spc24!5,bound~no).CenpTChain(CenpT!5,Spc24!6,bound~no).CenpTChain(CenpT!6,Spc24!7,bound~no).CenpTChain(CenpT!7,Spc24!8,bound~no).CenpTChain(CenpT!8,Spc24!9,bound~no).CenpTChain(CenpT!9,Spc24!10,bound~no).CenpTChain(CenpT!10,Spc24!11,bound~no).CenpTChain(CenpT!11,Spc24!12,bound~no).CenpTChain(CenpT!12,Spc24!13,bound~no).CenpTChain(CenpT!13,Spc24!14,bound~no).CenpTChain(CenpT!14,Spc24!15,bound~no).CenpTChain(CenpT!15,Spc24!16,bound~no).CenpTChain(CenpT!16,Spc24!17,bound~no).CenpTChain(CenpT!17,Spc24!18,bound~no).CenpTChain(CenpT!18,Spc24!19,bound~no).CenpTChain(CenpT!19,Spc24!20,bound~no).CenpTChain(CenpT!20,bound~no) 6
runmodif_srsim addMols -200  200  -200  $v  -$v  $v CenpT(CenpTChain!1,bound~no).CenpTChain(CenpT!1,Spc24!2,bound~no).CenpTChain(CenpT!2,Spc24!3,bound~no).CenpTChain(CenpT!3,Spc24!4,bound~no).CenpTChain(CenpT!4,Spc24!5,bound~no).CenpTChain(CenpT!5,Spc24!6,bound~no).CenpTChain(CenpT!6,Spc24!7,bound~no).CenpTChain(CenpT!7,Spc24!8,bound~no).CenpTChain(CenpT!8,Spc24!9,bound~no).CenpTChain(CenpT!9,Spc24!10,bound~no).CenpTChain(CenpT!10,Spc24!11,bound~no).CenpTChain(CenpT!11,Spc24!12,bound~no).CenpTChain(CenpT!12,Spc24!13,bound~no).CenpTChain(CenpT!13,Spc24!14,bound~no).CenpTChain(CenpT!14,Spc24!15,bound~no).CenpTChain(CenpT!15,Spc24!16,bound~no).CenpTChain(CenpT!16,Spc24!17,bound~no).CenpTChain(CenpT!17,Spc24!18,bound~no).CenpTChain(CenpT!18,Spc24!19,bound~no).CenpTChain(CenpT!19,Spc24!20,bound~no).CenpTChain(CenpT!20,bound~no) 6
runmodif_srsim addMols -200  200  -200  200  -$v  $v CenpT(CenpTChain!1,bound~no).CenpTChain(CenpT!1,Spc24!2,bound~no).CenpTChain(CenpT!2,Spc24!3,bound~no).CenpTChain(CenpT!3,Spc24!4,bound~no).CenpTChain(CenpT!4,Spc24!5,bound~no).CenpTChain(CenpT!5,Spc24!6,bound~no).CenpTChain(CenpT!6,Spc24!7,bound~no).CenpTChain(CenpT!7,Spc24!8,bound~no).CenpTChain(CenpT!8,Spc24!9,bound~no).CenpTChain(CenpT!9,Spc24!10,bound~no).CenpTChain(CenpT!10,Spc24!11,bound~no).CenpTChain(CenpT!11,Spc24!12,bound~no).CenpTChain(CenpT!12,Spc24!13,bound~no).CenpTChain(CenpT!13,Spc24!14,bound~no).CenpTChain(CenpT!14,Spc24!15,bound~no).CenpTChain(CenpT!15,Spc24!16,bound~no).CenpTChain(CenpT!16,Spc24!17,bound~no).CenpTChain(CenpT!17,Spc24!18,bound~no).CenpTChain(CenpT!18,Spc24!19,bound~no).CenpTChain(CenpT!19,Spc24!20,bound~no).CenpTChain(CenpT!20,bound~no) 6
runmodif_srsim addMols -200  200  -200  200  -200  $v CenpT(CenpTChain!1,bound~no).CenpTChain(CenpT!1,Spc24!2,bound~no).CenpTChain(CenpT!2,Spc24!3,bound~no).CenpTChain(CenpT!3,Spc24!4,bound~no).CenpTChain(CenpT!4,Spc24!5,bound~no).CenpTChain(CenpT!5,Spc24!6,bound~no).CenpTChain(CenpT!6,Spc24!7,bound~no).CenpTChain(CenpT!7,Spc24!8,bound~no).CenpTChain(CenpT!8,Spc24!9,bound~no).CenpTChain(CenpT!9,Spc24!10,bound~no).CenpTChain(CenpT!10,Spc24!11,bound~no).CenpTChain(CenpT!11,Spc24!12,bound~no).CenpTChain(CenpT!12,Spc24!13,bound~no).CenpTChain(CenpT!13,Spc24!14,bound~no).CenpTChain(CenpT!14,Spc24!15,bound~no).CenpTChain(CenpT!15,Spc24!16,bound~no).CenpTChain(CenpT!16,Spc24!17,bound~no).CenpTChain(CenpT!17,Spc24!18,bound~no).CenpTChain(CenpT!18,Spc24!19,bound~no).CenpTChain(CenpT!19,Spc24!20,bound~no).CenpTChain(CenpT!20,bound~no) 6
runmodif_srsim addMols -200  200  -200  200  -200  200 CenpT(CenpTChain!1,bound~no).CenpTChain(CenpT!1,Spc24!2,bound~no).CenpTChain(CenpT!2,Spc24!3,bound~no).CenpTChain(CenpT!3,Spc24!4,bound~no).CenpTChain(CenpT!4,Spc24!5,bound~no).CenpTChain(CenpT!5,Spc24!6,bound~no).CenpTChain(CenpT!6,Spc24!7,bound~no).CenpTChain(CenpT!7,Spc24!8,bound~no).CenpTChain(CenpT!8,Spc24!9,bound~no).CenpTChain(CenpT!9,Spc24!10,bound~no).CenpTChain(CenpT!10,Spc24!11,bound~no).CenpTChain(CenpT!11,Spc24!12,bound~no).CenpTChain(CenpT!12,Spc24!13,bound~no).CenpTChain(CenpT!13,Spc24!14,bound~no).CenpTChain(CenpT!14,Spc24!15,bound~no).CenpTChain(CenpT!15,Spc24!16,bound~no).CenpTChain(CenpT!16,Spc24!17,bound~no).CenpTChain(CenpT!17,Spc24!18,bound~no).CenpTChain(CenpT!18,Spc24!19,bound~no).CenpTChain(CenpT!19,Spc24!20,bound~no).CenpTChain(CenpT!20,bound~no) 6

runmodif_srsim addMols -$v  $v  -$v  $v  -$v  $v CenpCChain(CenpC-N!1,bound~no).CenpCChain(Nnf1!1,CenpC-N!2,bound~no).CenpCChain(Nnf1!2,CenpC-N!3,bound~no).CenpCChain(Nnf1!3,CenpC-N!4,bound~no).CenpC-N(CenpCChain!4,CenpC-C!5,bound~no).CenpCChain(Nnf1!5,CenpC-N!6,bound~no).CenpCChain(Nnf1!6,CenpC-N!7,bound~no).CenpCChain(Nnf1!7,CenpC-N!8,bound~no).CenpCChain(Nnf1!8,CenpC-N!9,bound~no).CenpC-C(CenpC-N!9,bound~no) 6
runmodif_srsim addMols -200  $v  -$v  $v  -$v  $v CenpCChain(CenpC-N!1,bound~no).CenpCChain(Nnf1!1,CenpC-N!2,bound~no).CenpCChain(Nnf1!2,CenpC-N!3,bound~no).CenpCChain(Nnf1!3,CenpC-N!4,bound~no).CenpC-N(CenpCChain!4,CenpC-C!5,bound~no).CenpCChain(Nnf1!5,CenpC-N!6,bound~no).CenpCChain(Nnf1!6,CenpC-N!7,bound~no).CenpCChain(Nnf1!7,CenpC-N!8,bound~no).CenpCChain(Nnf1!8,CenpC-N!9,bound~no).CenpC-C(CenpC-N!9,bound~no) 6
runmodif_srsim addMols -200  200  -$v  $v  -$v  $v CenpCChain(CenpC-N!1,bound~no).CenpCChain(Nnf1!1,CenpC-N!2,bound~no).CenpCChain(Nnf1!2,CenpC-N!3,bound~no).CenpCChain(Nnf1!3,CenpC-N!4,bound~no).CenpC-N(CenpCChain!4,CenpC-C!5,bound~no).CenpCChain(Nnf1!5,CenpC-N!6,bound~no).CenpCChain(Nnf1!6,CenpC-N!7,bound~no).CenpCChain(Nnf1!7,CenpC-N!8,bound~no).CenpCChain(Nnf1!8,CenpC-N!9,bound~no).CenpC-C(CenpC-N!9,bound~no) 6
runmodif_srsim addMols -200  200  -200  $v  -$v  $v CenpCChain(CenpC-N!1,bound~no).CenpCChain(Nnf1!1,CenpC-N!2,bound~no).CenpCChain(Nnf1!2,CenpC-N!3,bound~no).CenpCChain(Nnf1!3,CenpC-N!4,bound~no).CenpC-N(CenpCChain!4,CenpC-C!5,bound~no).CenpCChain(Nnf1!5,CenpC-N!6,bound~no).CenpCChain(Nnf1!6,CenpC-N!7,bound~no).CenpCChain(Nnf1!7,CenpC-N!8,bound~no).CenpCChain(Nnf1!8,CenpC-N!9,bound~no).CenpC-C(CenpC-N!9,bound~no) 6
runmodif_srsim addMols -200  200  -200  200  -$v  $v CenpCChain(CenpC-N!1,bound~no).CenpCChain(Nnf1!1,CenpC-N!2,bound~no).CenpCChain(Nnf1!2,CenpC-N!3,bound~no).CenpCChain(Nnf1!3,CenpC-N!4,bound~no).CenpC-N(CenpCChain!4,CenpC-C!5,bound~no).CenpCChain(Nnf1!5,CenpC-N!6,bound~no).CenpCChain(Nnf1!6,CenpC-N!7,bound~no).CenpCChain(Nnf1!7,CenpC-N!8,bound~no).CenpCChain(Nnf1!8,CenpC-N!9,bound~no).CenpC-C(CenpC-N!9,bound~no) 6
runmodif_srsim addMols -200  200  -200  200  -200  $v CenpCChain(CenpC-N!1,bound~no).CenpCChain(Nnf1!1,CenpC-N!2,bound~no).CenpCChain(Nnf1!2,CenpC-N!3,bound~no).CenpCChain(Nnf1!3,CenpC-N!4,bound~no).CenpC-N(CenpCChain!4,CenpC-C!5,bound~no).CenpCChain(Nnf1!5,CenpC-N!6,bound~no).CenpCChain(Nnf1!6,CenpC-N!7,bound~no).CenpCChain(Nnf1!7,CenpC-N!8,bound~no).CenpCChain(Nnf1!8,CenpC-N!9,bound~no).CenpC-C(CenpC-N!9,bound~no) 6
runmodif_srsim addMols -200  200  -200  200  -200  200 CenpCChain(CenpC-N!1,bound~no).CenpCChain(Nnf1!1,CenpC-N!2,bound~no).CenpCChain(Nnf1!2,CenpC-N!3,bound~no).CenpCChain(Nnf1!3,CenpC-N!4,bound~no).CenpC-N(CenpCChain!4,CenpC-C!5,bound~no).CenpCChain(Nnf1!5,CenpC-N!6,bound~no).CenpCChain(Nnf1!6,CenpC-N!7,bound~no).CenpCChain(Nnf1!7,CenpC-N!8,bound~no).CenpCChain(Nnf1!8,CenpC-N!9,bound~no).CenpC-C(CenpC-N!9,bound~no) 6


runmodif_srsim addMols -$v  $v  200 200  -$v  $v Apc1(Apc2!1,Apc4!2,Apc5!3,Apc11!4,bound~no).Apc2(Apc1!1,Apc3!5,Apc7!6,Apc8!7,Apc10!8,Apc11!9,bound~no).Apc3(Apc2!5,bound~no).Apc4(Apc1!2,Apc5!10,Apc12!11,bound~no).Apc5(Apc1!3,Apc4!10,Apc12!12,Apc13!13,bound~no).Apc6(Apc12!14,bound~no).Apc7(Apc2!6,Apc12!15,Apc13!16,bound~no).Apc8(Apc2!7,Apc12!17,Apc13!18,bound~no).Apc10(Apc2!8,bound~no).Apc11(Apc1!4,Apc2!9,bound~no).Apc12(Apc4!11,Apc5!12,Apc6!14,Apc7!15,Apc8!17,Apc13!19,bound~no).Apc13(Apc5!13,Apc7!16,Apc8!18,Apc12!19,bound~no)     6
runmodif_srsim addMols -200  $v  200 200  -$v  $v Apc1(Apc2!1,Apc4!2,Apc5!3,Apc11!4,bound~no).Apc2(Apc1!1,Apc3!5,Apc7!6,Apc8!7,Apc10!8,Apc11!9,bound~no).Apc3(Apc2!5,bound~no).Apc4(Apc1!2,Apc5!10,Apc12!11,bound~no).Apc5(Apc1!3,Apc4!10,Apc12!12,Apc13!13,bound~no).Apc6(Apc12!14,bound~no).Apc7(Apc2!6,Apc12!15,Apc13!16,bound~no).Apc8(Apc2!7,Apc12!17,Apc13!18,bound~no).Apc10(Apc2!8,bound~no).Apc11(Apc1!4,Apc2!9,bound~no).Apc12(Apc4!11,Apc5!12,Apc6!14,Apc7!15,Apc8!17,Apc13!19,bound~no).Apc13(Apc5!13,Apc7!16,Apc8!18,Apc12!19,bound~no)     6
runmodif_srsim addMols -200  200  200 200  -$v  $v Apc1(Apc2!1,Apc4!2,Apc5!3,Apc11!4,bound~no).Apc2(Apc1!1,Apc3!5,Apc7!6,Apc8!7,Apc10!8,Apc11!9,bound~no).Apc3(Apc2!5,bound~no).Apc4(Apc1!2,Apc5!10,Apc12!11,bound~no).Apc5(Apc1!3,Apc4!10,Apc12!12,Apc13!13,bound~no).Apc6(Apc12!14,bound~no).Apc7(Apc2!6,Apc12!15,Apc13!16,bound~no).Apc8(Apc2!7,Apc12!17,Apc13!18,bound~no).Apc10(Apc2!8,bound~no).Apc11(Apc1!4,Apc2!9,bound~no).Apc12(Apc4!11,Apc5!12,Apc6!14,Apc7!15,Apc8!17,Apc13!19,bound~no).Apc13(Apc5!13,Apc7!16,Apc8!18,Apc12!19,bound~no)     6
runmodif_srsim addMols -200  200  200 200  -200  $v Apc1(Apc2!1,Apc4!2,Apc5!3,Apc11!4,bound~no).Apc2(Apc1!1,Apc3!5,Apc7!6,Apc8!7,Apc10!8,Apc11!9,bound~no).Apc3(Apc2!5,bound~no).Apc4(Apc1!2,Apc5!10,Apc12!11,bound~no).Apc5(Apc1!3,Apc4!10,Apc12!12,Apc13!13,bound~no).Apc6(Apc12!14,bound~no).Apc7(Apc2!6,Apc12!15,Apc13!16,bound~no).Apc8(Apc2!7,Apc12!17,Apc13!18,bound~no).Apc10(Apc2!8,bound~no).Apc11(Apc1!4,Apc2!9,bound~no).Apc12(Apc4!11,Apc5!12,Apc6!14,Apc7!15,Apc8!17,Apc13!19,bound~no).Apc13(Apc5!13,Apc7!16,Apc8!18,Apc12!19,bound~no)     6
runmodif_srsim addMols -200  200  200 200  -200  200 Apc1(Apc2!1,Apc4!2,Apc5!3,Apc11!4,bound~no).Apc2(Apc1!1,Apc3!5,Apc7!6,Apc8!7,Apc10!8,Apc11!9,bound~no).Apc3(Apc2!5,bound~no).Apc4(Apc1!2,Apc5!10,Apc12!11,bound~no).Apc5(Apc1!3,Apc4!10,Apc12!12,Apc13!13,bound~no).Apc6(Apc12!14,bound~no).Apc7(Apc2!6,Apc12!15,Apc13!16,bound~no).Apc8(Apc2!7,Apc12!17,Apc13!18,bound~no).Apc10(Apc2!8,bound~no).Apc11(Apc1!4,Apc2!9,bound~no).Apc12(Apc4!11,Apc5!12,Apc6!14,Apc7!15,Apc8!17,Apc13!19,bound~no).Apc13(Apc5!13,Apc7!16,Apc8!18,Apc12!19,bound~no)     6

runmodif_srsim addMols -$v  $v  200  200  -$v  $v Mad2(Mad1!1,bound~no).Mad1(Mad2!1,Mad1!2,bound~no).Mad1(Mad1!2,Mad2!3,bound~no).Mad2(Mad1!3,bound~no)     6
runmodif_srsim addMols -200  $v  200  200  -$v  $v Mad2(Mad1!1,bound~no).Mad1(Mad2!1,Mad1!2,bound~no).Mad1(Mad1!2,Mad2!3,bound~no).Mad2(Mad1!3,bound~no)     6
runmodif_srsim addMols -200  200  200  200  -$v  $v Mad2(Mad1!1,bound~no).Mad1(Mad2!1,Mad1!2,bound~no).Mad1(Mad1!2,Mad2!3,bound~no).Mad2(Mad1!3,bound~no)     6
runmodif_srsim addMols -200  200  200  200  -200  $v Mad2(Mad1!1,bound~no).Mad1(Mad2!1,Mad1!2,bound~no).Mad1(Mad1!2,Mad2!3,bound~no).Mad2(Mad1!3,bound~no)     6
runmodif_srsim addMols -200  200  200  200  -200  200 Mad2(Mad1!1,bound~no).Mad1(Mad2!1,Mad1!2,bound~no).Mad1(Mad1!2,Mad2!3,bound~no).Mad2(Mad1!3,bound~no)     6

runmodif_srsim addMols -$v  $v  200  200  -$v  $v Rod1(Zw10!1,Zwilch!2,bound~no).Zwilch(Rod1!2,Zw10!3,Zwint!5,bound~no).Zw10(Rod1!1,Zwilch!3,Zwint!4,bound~no).Zwint(Zw10!4,Zwilch!5,bound~no)     6
runmodif_srsim addMols -200  $v  200  200  -$v  $v Rod1(Zw10!1,Zwilch!2,bound~no).Zwilch(Rod1!2,Zw10!3,Zwint!5,bound~no).Zw10(Rod1!1,Zwilch!3,Zwint!4,bound~no).Zwint(Zw10!4,Zwilch!5,bound~no)     6
runmodif_srsim addMols -200  200  200  200  -$v  $v Rod1(Zw10!1,Zwilch!2,bound~no).Zwilch(Rod1!2,Zw10!3,Zwint!5,bound~no).Zw10(Rod1!1,Zwilch!3,Zwint!4,bound~no).Zwint(Zw10!4,Zwilch!5,bound~no)     6
runmodif_srsim addMols -200  200  200  200  -200  $v Rod1(Zw10!1,Zwilch!2,bound~no).Zwilch(Rod1!2,Zw10!3,Zwint!5,bound~no).Zw10(Rod1!1,Zwilch!3,Zwint!4,bound~no).Zwint(Zw10!4,Zwilch!5,bound~no)     6
runmodif_srsim addMols -200  200  200  200  -200  200 Rod1(Zw10!1,Zwilch!2,bound~no).Zwilch(Rod1!2,Zw10!3,Zwint!5,bound~no).Zw10(Rod1!1,Zwilch!3,Zwint!4,bound~no).Zwint(Zw10!4,Zwilch!5,bound~no)     6

variable x equal count(all)
group mygrup id <= $x
group mygrup id <= 1088
1088 atoms in group mygrup
variable N equal count(mygrup)

runmodif_srsim  addMols 0 0 0 0 0 0 H2A(H2B!1,CenpA!2).H2B(H2A!1,H4!3).H4(H2B!3,CenpA!4).CenpA(H2A!2,H4!4,bound~yes) 1

runmodif_srsim  addMols -$n -$n 0 0 0 0 H2A(H2B!1,H3!2,H2A!9).H2B(H2A!1,H4!3).H4(H2B!3,H3!4).H3(H2A!2,H4!4,bound~yes).H2A(H2B!5,H3!6,H2A!9).H2B(H2A!5,H4!7).H4(H2B!7,H3!8).H3(H2A!6,H4!8) 1
runmodif_srsim  addMols -180 -$n 0 0 0 0 H2A(H2B!1,H3!2,H2A!9).H2B(H2A!1,H4!3).H4(H2B!3,H3!4).H3(H2A!2,H4!4,bound~yes).H2A(H2B!5,H3!6,H2A!9).H2B(H2A!5,H4!7).H4(H2B!7,H3!8).H3(H2A!6,H4!8) 1
runmodif_srsim  addMols -180 -180 0 0 0 0 H2A(H2B!1,H3!2,H2A!9).H2B(H2A!1,H4!3).H4(H2B!3,H3!4).H3(H2A!2,H4!4,bound~yes).H2A(H2B!5,H3!6,H2A!9).H2B(H2A!5,H4!7).H4(H2B!7,H3!8).H3(H2A!6,H4!8) 1
runmodif_srsim  addMols $n $n 0 0 0 0 H2A(H2B!1,H3!2,H2A!9).H2B(H2A!1,H4!3).H4(H2B!3,H3!4).H3(H2A!2,H4!4,bound~yes).H2A(H2B!5,H3!6,H2A!9).H2B(H2A!5,H4!7).H4(H2B!7,H3!8).H3(H2A!6,H4!8) 1
runmodif_srsim  addMols 180 $n 0 0 0 0 H2A(H2B!1,H3!2,H2A!9).H2B(H2A!1,H4!3).H4(H2B!3,H3!4).H3(H2A!2,H4!4,bound~yes).H2A(H2B!5,H3!6,H2A!9).H2B(H2A!5,H4!7).H4(H2B!7,H3!8).H3(H2A!6,H4!8) 1
runmodif_srsim  addMols 180 180 0 0 0 0 H2A(H2B!1,H3!2,H2A!9).H2B(H2A!1,H4!3).H4(H2B!3,H3!4).H3(H2A!2,H4!4,bound~yes).H2A(H2B!5,H3!6,H2A!9).H2B(H2A!5,H4!7).H4(H2B!7,H3!8).H3(H2A!6,H4!8) 1
runmodif_srsim  addMols -$s -$s 0 0 $z $z H2A(H2B!1,H3!2,H2A!9).H2B(H2A!1,H4!3).H4(H2B!3,H3!4).H3(H2A!2,H4!4,bound~yes).H2A(H2B!5,H3!6,H2A!9).H2B(H2A!5,H4!7).H4(H2B!7,H3!8).H3(H2A!6,H4!8) 1
runmodif_srsim  addMols -90 -$s 0 0 $z $z H2A(H2B!1,H3!2,H2A!9).H2B(H2A!1,H4!3).H4(H2B!3,H3!4).H3(H2A!2,H4!4,bound~yes).H2A(H2B!5,H3!6,H2A!9).H2B(H2A!5,H4!7).H4(H2B!7,H3!8).H3(H2A!6,H4!8) 1
runmodif_srsim  addMols -90 -90 0 0 $z $z H2A(H2B!1,H3!2,H2A!9).H2B(H2A!1,H4!3).H4(H2B!3,H3!4).H3(H2A!2,H4!4,bound~yes).H2A(H2B!5,H3!6,H2A!9).H2B(H2A!5,H4!7).H4(H2B!7,H3!8).H3(H2A!6,H4!8) 1
runmodif_srsim  addMols -90 -90 0 0 155.8845727 $z H2A(H2B!1,H3!2,H2A!9).H2B(H2A!1,H4!3).H4(H2B!3,H3!4).H3(H2A!2,H4!4,bound~yes).H2A(H2B!5,H3!6,H2A!9).H2B(H2A!5,H4!7).H4(H2B!7,H3!8).H3(H2A!6,H4!8) 1
runmodif_srsim  addMols -90 -90 0 0 155.8845727 155.8845727 H2A(H2B!1,H3!2,H2A!9).H2B(H2A!1,H4!3).H4(H2B!3,H3!4).H3(H2A!2,H4!4,bound~yes).H2A(H2B!5,H3!6,H2A!9).H2B(H2A!5,H4!7).H4(H2B!7,H3!8).H3(H2A!6,H4!8) 1
runmodif_srsim  addMols $s $s 0 0 $z $z H2A(H2B!1,H3!2,H2A!9).H2B(H2A!1,H4!3).H4(H2B!3,H3!4).H3(H2A!2,H4!4,bound~yes).H2A(H2B!5,H3!6,H2A!9).H2B(H2A!5,H4!7).H4(H2B!7,H3!8).H3(H2A!6,H4!8) 1
runmodif_srsim  addMols 90 $s 0 0 $z $z H2A(H2B!1,H3!2,H2A!9).H2B(H2A!1,H4!3).H4(H2B!3,H3!4).H3(H2A!2,H4!4,bound~yes).H2A(H2B!5,H3!6,H2A!9).H2B(H2A!5,H4!7).H4(H2B!7,H3!8).H3(H2A!6,H4!8) 1
runmodif_srsim  addMols 90 90 0 0 $z $z H2A(H2B!1,H3!2,H2A!9).H2B(H2A!1,H4!3).H4(H2B!3,H3!4).H3(H2A!2,H4!4,bound~yes).H2A(H2B!5,H3!6,H2A!9).H2B(H2A!5,H4!7).H4(H2B!7,H3!8).H3(H2A!6,H4!8) 1
runmodif_srsim  addMols 90 90 0 0 155.8845727 $z H2A(H2B!1,H3!2,H2A!9).H2B(H2A!1,H4!3).H4(H2B!3,H3!4).H3(H2A!2,H4!4,bound~yes).H2A(H2B!5,H3!6,H2A!9).H2B(H2A!5,H4!7).H4(H2B!7,H3!8).H3(H2A!6,H4!8) 1
runmodif_srsim  addMols 90 90 0 0 155.8845727 155.8845727 H2A(H2B!1,H3!2,H2A!9).H2B(H2A!1,H4!3).H4(H2B!3,H3!4).H3(H2A!2,H4!4,bound~yes).H2A(H2B!5,H3!6,H2A!9).H2B(H2A!5,H4!7).H4(H2B!7,H3!8).H3(H2A!6,H4!8) 1
runmodif_srsim  addMols -$s -$s 0 0 -$z -$z H2A(H2B!1,H3!2,H2A!9).H2B(H2A!1,H4!3).H4(H2B!3,H3!4).H3(H2A!2,H4!4,bound~yes).H2A(H2B!5,H3!6,H2A!9).H2B(H2A!5,H4!7).H4(H2B!7,H3!8).H3(H2A!6,H4!8) 1
runmodif_srsim  addMols -90 -$s 0 0 -$z -$z H2A(H2B!1,H3!2,H2A!9).H2B(H2A!1,H4!3).H4(H2B!3,H3!4).H3(H2A!2,H4!4,bound~yes).H2A(H2B!5,H3!6,H2A!9).H2B(H2A!5,H4!7).H4(H2B!7,H3!8).H3(H2A!6,H4!8) 1
runmodif_srsim  addMols -90 -90 0 0 -$z -$z H2A(H2B!1,H3!2,H2A!9).H2B(H2A!1,H4!3).H4(H2B!3,H3!4).H3(H2A!2,H4!4,bound~yes).H2A(H2B!5,H3!6,H2A!9).H2B(H2A!5,H4!7).H4(H2B!7,H3!8).H3(H2A!6,H4!8) 1
runmodif_srsim  addMols -90 -90 0 0 -155.8845727 -$z H2A(H2B!1,H3!2,H2A!9).H2B(H2A!1,H4!3).H4(H2B!3,H3!4).H3(H2A!2,H4!4,bound~yes).H2A(H2B!5,H3!6,H2A!9).H2B(H2A!5,H4!7).H4(H2B!7,H3!8).H3(H2A!6,H4!8) 1
runmodif_srsim  addMols -90 -90 0 0 -155.8845727 -155.8845727 H2A(H2B!1,H3!2,H2A!9).H2B(H2A!1,H4!3).H4(H2B!3,H3!4).H3(H2A!2,H4!4,bound~yes).H2A(H2B!5,H3!6,H2A!9).H2B(H2A!5,H4!7).H4(H2B!7,H3!8).H3(H2A!6,H4!8) 1
runmodif_srsim  addMols $s $s 0 0 -$z -$z H2A(H2B!1,H3!2,H2A!9).H2B(H2A!1,H4!3).H4(H2B!3,H3!4).H3(H2A!2,H4!4,bound~yes).H2A(H2B!5,H3!6,H2A!9).H2B(H2A!5,H4!7).H4(H2B!7,H3!8).H3(H2A!6,H4!8) 1
runmodif_srsim  addMols 90 $s 0 0 -$z -$z H2A(H2B!1,H3!2,H2A!9).H2B(H2A!1,H4!3).H4(H2B!3,H3!4).H3(H2A!2,H4!4,bound~yes).H2A(H2B!5,H3!6,H2A!9).H2B(H2A!5,H4!7).H4(H2B!7,H3!8).H3(H2A!6,H4!8) 1
runmodif_srsim  addMols 90 90 0 0 -$z -$z H2A(H2B!1,H3!2,H2A!9).H2B(H2A!1,H4!3).H4(H2B!3,H3!4).H3(H2A!2,H4!4,bound~yes).H2A(H2B!5,H3!6,H2A!9).H2B(H2A!5,H4!7).H4(H2B!7,H3!8).H3(H2A!6,H4!8) 1
runmodif_srsim  addMols 90 90 0 0 -155.8845727 -$z H2A(H2B!1,H3!2,H2A!9).H2B(H2A!1,H4!3).H4(H2B!3,H3!4).H3(H2A!2,H4!4,bound~yes).H2A(H2B!5,H3!6,H2A!9).H2B(H2A!5,H4!7).H4(H2B!7,H3!8).H3(H2A!6,H4!8) 1
runmodif_srsim  addMols 90 90 0 0 -155.8845727 -155.8845727 H2A(H2B!1,H3!2,H2A!9).H2B(H2A!1,H4!3).H4(H2B!3,H3!4).H3(H2A!2,H4!4,bound~yes).H2A(H2B!5,H3!6,H2A!9).H2B(H2A!5,H4!7).H4(H2B!7,H3!8).H3(H2A!6,H4!8) 1

group rigidgrup id > $N
group rigidgrup id > 1088
52 atoms in group rigidgrup

variable y equal $N-120+1   #1089
variable y equal 1088-120+1   group sacgrup id <> 969 $N
group sacgrup id <> 969 1088
120 atoms in group sacgrup
group freesacgrup id <> 57 111
55 atoms in group freesacgrup
group cenpgrup id <> 1 56
56 atoms in group cenpgrup

fix  2   mygrup   nve
fix  3   mygrup   wall/reflect xlo xhi ylo yhi zlo zhi

fix  4   mygrup   srsim   1   45678  1.0  1.0  1.0  1.0  1.0
#  fix srsim syntax: fix id group srsim | nEvery  randomSeed  preFactBindR 
#                                         preFactBreakR preFactExchangeR 
#                                         preFactModifyR_1 preFactModifyR_2 
#                                         refractoryTime  


#Mis12_Complex(Nsl1) + Ndc80_Complex(Spc24+Spc25) + CenpT 
 group one id    762 111 212 803
4 atoms in group one
 group two id    766 213 314 824
4 atoms in group two
 group three id  770 315 416 845
4 atoms in group three
 group four id   774 417 518 866
4 atoms in group four
 group five id   778 519 620 887
4 atoms in group five
 group six id    782 621 722 908
4 atoms in group six

#CenpQ gruppe + Mis12_Complex(Nnf1) + CenpC
 group seven  id 729 723 759 909
4 atoms in group seven
 group eight  id 734 740 763 919
4 atoms in group eight
 group nine   id 735 741 767 929
4 atoms in group nine
 group ten    id 752 746 771 939
4 atoms in group ten
 group eleven id 753 747 775 949
4 atoms in group eleven
 group twelve id 728 758 779 959
4 atoms in group twelve

#Ndc80
 group thirteen  id 161 162
2 atoms in group thirteen
 group fourteen  id 263 264
2 atoms in group fourteen
 group fiveteen  id 365 366
2 atoms in group fiveteen
 group sixteen   id 467 468
2 atoms in group sixteen
 group seventeen id 569 570
2 atoms in group seventeen
 group eighteen  id 671 672
2 atoms in group eighteen

 fix 8 one drag   -$S 130  $Z 0.6 20
 fix 8 one drag   -135 130  $Z 0.6 20
 fix 8 one drag   -135 130  77.94228635 0.6 20
 fix 9 two drag     0 130  $z 0.6 20
 fix 9 two drag     0 130  155.8845727 0.6 20
 fix 10 three drag $S 130  $Z 0.6 20
 fix 10 three drag 135 130  $Z 0.6 20
 fix 10 three drag 135 130  77.94228635 0.6 20
 fix 11 four drag  $S 130 -$Z  0.6 20
 fix 11 four drag  135 130 -$Z  0.6 20
 fix 11 four drag  135 130 -77.94228635  0.6 20
 fix 12 five drag   0 130 -$z 0.6 20
 fix 12 five drag   0 130 -155.8845727 0.6 20
 fix 13 six drag  -$S 130 -$Z 0.6 20
 fix 13 six drag  -135 130 -$Z 0.6 20
 fix 13 six drag  -135 130 -77.94228635 0.6 20

 fix 14 seven drag  -$S 30  $Z 0.3 50
 fix 14 seven drag  -135 30  $Z 0.3 50
 fix 14 seven drag  -135 30  77.94228635 0.3 50
 fix 15 eight drag    0 30  $z 0.3 50
 fix 15 eight drag    0 30  155.8845727 0.3 50
 fix 16 nine drag    $S 30  $Z 0.3 50
 fix 16 nine drag    135 30  $Z 0.3 50
 fix 16 nine drag    135 30  77.94228635 0.3 50
 fix 17 ten drag     $S 30 -$Z  0.3 50
 fix 17 ten drag     135 30 -$Z  0.3 50
 fix 17 ten drag     135 30 -77.94228635  0.3 50
 fix 18 eleven drag   0 30 -$z 0.3 50
 fix 18 eleven drag   0 30 -155.8845727 0.3 50
 fix 19 twelve drag -$S 30 -$Z 0.3 50
 fix 19 twelve drag -135 30 -$Z 0.3 50
 fix 19 twelve drag -135 30 -77.94228635 0.3 50
 
 fix 21 sacgrup drag 0.0 250.0 0.0 0.2 200
 fix 22 freesacgrup drag 0.0 200.0 0.0 0.2 200
 fix 23 cenpgrup  drag 0.0 0.0 0.0 0.05 300

 fix 24 rigidgrup rigid molecule torque * off on off force * off off off 
7 rigid bodies with 52 atoms
#if single, the entire group is treated as one rigid body
#if molecule, each set of atoms in the fix group with a different molecule ID is treated as a rigid body


 fix 25 thirteen drag   -140 650  95 0.3 40
 fix 26 fourteen drag      0 650 157 0.3 40
 fix 27 fiveteen drag    140 650  95 0.3 40
 fix 28 sixteen drag     140 650 -95 0.3 40
 fix 29 seventeen drag     0 650 -157 0.3 40
 fix 30 eighteen drag   -140 650 -95 0.3 40


##
#  Phase 3 - run
##


# Dumps:
thermo	   5000   # write themodynamics information every 5k timesteps
timestep   100    # one timestep = 1  fs


dump            1 all atom 5000 rosette_unattached-OUT/rosette_unattached$a.lammpstrj
dump            1 all atom 5000 rosette_unattached-OUT/rosette_unattached1.lammpstrj
                ############### trajectory output
dump_modify     1 scale yes
dump_modify     1 every 100

dump            3 all bonds  1000 rosette_unattached-OUT/rosette_unattached$a.bonds
dump            3 all bonds  1000 rosette_unattached-OUT/rosette_unattached1.bonds
dump            4 all bridge 1000 rosette_unattached-OUT/rosette_unattached$a.bridge BOND_SET 1 100
dump            4 all bridge 1000 rosette_unattached-OUT/rosette_unattached1.bridge BOND_SET 1 100

run             100000
Memory usage per processor = 14.1351 Mbytes
Step Temp E_pair E_mol TotEng Press 
       0            0    18695.895      10677.3    29373.195    0.4594821 
    5000    318.63245    289.75965    581.23759    1916.7081  0.074010926 
   10000    330.67085    308.65245    545.75583    1939.6276 -0.042767408 
   15000    319.53863    280.51786    539.94364    1869.1463  0.019801758 
   20000    321.27639    309.96181    523.40871    1887.7585 0.0088887857 
   25000     328.0109    300.11844    578.32348    1954.9317  0.057008433 
   30000    317.77169    277.77096    625.44461    1946.1015 -0.033562228 
   35000     330.3204    268.79681    595.42071    1948.2868   -0.0202133 
   40000    325.20853    255.91034    614.45402    1937.6571  0.049070096 
   45000    315.99693     235.3408    628.38754    1900.7898  0.035485363 
   50000    317.90449    250.60772    622.90635    1916.8359  0.037198666 
   55000    320.23762    250.25859    645.98872    1947.2262  0.033214977 
   60000    327.34427    252.50862    701.02468    2027.8352 -0.025026303 
   65000    300.80802    215.57637     720.2537    1923.0434 -0.0028197983 
   70000    303.50637    218.52314    728.01315    1942.6053  0.042253573 
   75000    328.83599    247.00103    669.40322    1995.6018   0.06263739 
   80000    322.41083    257.80619    647.36371    1963.2809  0.021113888 
   85000    314.27854    227.93955    700.99127    1960.3527  0.039507125 
   90000    321.95635    251.31502    724.38982    2032.3243 -0.034101069 
   95000    319.56078    232.42773    655.17851    1936.3638 0.0062676323 
  100000    309.74302    226.63142    731.54202    1974.7103 -0.035270704 
Loop time of 52.4688 on 1 procs for 100000 steps with 1140 atoms

Pair  time (%) = 5.86719 (11.1823)
Bond  time (%) = 3.69922 (7.05033)
Neigh time (%) = 7.34766 (14.0039)
Comm  time (%) = 0.078125 (0.148898)
Outpt time (%) = 1.58203 (3.01519)
Other time (%) = 33.8945 (64.5995)

Nlocal:    1140 ave 1140 max 1140 min
Histogram: 1 0 0 0 0 0 0 0 0 0
Nghost:    0 ave 0 max 0 min
Histogram: 1 0 0 0 0 0 0 0 0 0
Neighs:    1570 ave 1570 max 1570 min
Histogram: 1 0 0 0 0 0 0 0 0 0

Total # of neighbors = 1570
Ave neighs/atom = 1.37719
Ave special neighs/atom = 0
Neighbor list builds = 10000
Dangerous builds = 10000
