# Supplementary material for: Spatial Rule-Based Modeling: A Method and Its Application to the Human Mitotic Kinetochore
Source: Cells. 2013 Jul 2;2(3):506–44. doi: 10.3390/cells2030506 (PMC3972674; doi:10.3390/cells2030506)
Supplement: Supplementary File 1 — Supplementary (ZIP, 20783 KB) [file cells-02-00506-s001.zip › cells-03-00506-supplementary/BNGL source files/Makefile]

ND = 90#Distance between Nucleosomes
RV = 200#Volume of reactor
NAME = rosette_unattached#Name of all simulation-files (of Project)
TAB = _strong_intermediate#name of ending from M2H reactions
DISS = 0#mit Dissoziation (1), ohne (0)
NM = 73#Number of all Molecules in ProteinProperties-table

show: runSim
	vmd -args 1

runSim: $(NAME).in
	mkdir -p $(NAME)-OUT
	./lmp_srsim < $(NAME).in -var a 1 -var v $(RV) -var s $(ND) 
