# Supplementary material for: Spatial Rule-Based Modeling: A Method and Its Application to the Human Mitotic Kinetochore
Source: Cells. 2013 Jul 2;2(3):506–44. doi: 10.3390/cells2030506 (PMC3972674; doi:10.3390/cells2030506)
Supplement: Supplementary File 1 — Supplementary (ZIP, 20783 KB) [file cells-02-00506-s001.zip › cells-03-00506-supplementary/BNGL source files/Nucleosomes.csv]

H2A	CenpA	3
H2A	H2A	3
H2A	H2B	3
H2A	H3	3
H2B	H3	3
H2B	H4	3
H3	H4	3
H4	CenpA	3
