# Supplementary material for: Spatial Rule-Based Modeling: A Method and Its Application to the Human Mitotic Kinetochore
Source: Cells. 2013 Jul 2;2(3):506–44. doi: 10.3390/cells2030506 (PMC3972674; doi:10.3390/cells2030506)
Supplement: Supplementary File 1 — Supplementary (ZIP, 20783 KB) [file cells-02-00506-s001.zip › cells-03-00506-supplementary/BNGL source files/ProteinEigenschaften.csv]

ID	Protein	Radius	MW[kDa]	Rot	Blau	Gelb	Startwert	Farbwort	In Simulation
1	CenpU	22.03	47.5	1.0	0.0	0.0	6	gold	1
2	CenpB	24.46	65	0.3499999940395355	0.3499999940395355	0.3499999940395355	6	goldenrod	1
3	CenpC	28.88	107	1.0	0.5	0.0	0	darkgoldenrod	0
4	CenpK	19.21	31.5	1.0	1.0	0.0	6	orange	1
5	CenpO	19.71	34	0.5	0.5	0.20000000298023224	6	darkorange	1
6	CenpR	16.51	20	0.6000000238418579	0.6000000238418579	0.6000000238418579	6	orangered	1
7	CenpP	19.51	33	0.0	1.0	0.0	6	red	1
8	CenpQ	19.01	5.08	1.0	1.0	1.0	0	red4	0
9	CenpA	15.33	16	1.0	0.6000000238418579	0.6000000238418579	0	maroon4	1
10	CenpM	16.51	20	0.25	0.75	0.75	6	maroon	1
11	CenpT	23.88	30.5	0.6499999761581421	0.0	0.6499999761581421	0	magenta4	1
12	CenpW	13.11	10	0.5	0.8999999761581421	0.4000000059604645	6	magenta	1
13	CenpN	20.72	39.5	0.8999999761581421	0.4000000059604645	0.699999988079071	2	mediumvioletred	1
14	CenpI	26.95	87	0.5	0.30000001192092896	0.0	0	mediumorchid4	1
15	CenpS	15.33	16	0.5	0.5	0.75	6	purple3	1
16	H2A	14.66	14	0.0	0.0	0.0	0	mediumpurple4	1
17	H2B	14.66	14	0.8799999952316284	0.9700000286102295	0.019999999552965164	0	slateblue	1
18	H3	15	15	0.550000011920929	0.8999999761581421	0.019999999552965164	0	royalblue4	1
19	H4	13.53	11	0.0	0.8999999761581421	0.03999999910593033	0	royalblue1	1
20	CenpL	20.63	39	0.0	0.8999999761581421	0.5	0	steelblue	0
21	CenpX	12.65	9	0.0	0.8799999952316284	1.0	0	steelblue1	1
22	H1	16.11	18.58	0.0	0.7599999904632568	1.0	0	cadetblue1	0
23	Nnf1	17.42	23.5	0.27000001072883606	0.0	0.9800000190734863	0	aquamarine4	1
24	Mis12	17.55	24	0.44999998807907104	0.0	0.8999999761581421	0	darkolivegreen	1
25	Dsn1	20.8	40	0.8999999761581421	0.0	0.8999999761581421	0	darkolivegreen3	1
26	Zwint	19.11	31	1.0	0.0	0.6600000262260437	0	chartreuse3	1
27	Zwilch	24.71	67	0.9800000190734863	0.0	0.23000000417232513	0	chartreuse	1
28	Zw10	27.16	89	0.8100000023841858	0.0	0.0	0	greenyellow	1
29	Nsl1	19.31	32	0.8899999856948853	0.3499999940395355	0.0	0	green	1
30	Rod1	38.32	250	0.9599999785423279	0.7200000286102295	0.0	0	forestgreen	1
31	Knl1	39.07	265	1.0	0.10000000149011612	0.10000000149011612	6	limegreen	1
32	Spc24	17.17	22.5	1.0	1.0	0.5100026949703553	0	mediumseagreen	1
33	Spc25	18.02	26	1.0	1.0	0.265004042455533	0	palegreen4	1
34	Hec1	25.54	74	1.0	0.7550013474851777	0.265004042455533	0	olivedrab4	1
35	Nuf2	22.99	54	1.0	0.5100026949703553	1.0	0	darkseagreen4	1
36	BubR1	30	120	1.0	0.5100026949703553	0.265004042455533	6	lemonchiffon4	1
37	Bub1	30.17	122	1.0	0.265004042455533	1.0	6	lightgoldenrod4	1
38	Mps1	27.95	97	1.0	0.265004042455533	0.265004042455533	6	peachpuff4	1
39	Bub3	20.27	37	0.7550013474851777	1.0	0.5100026949703553	6	rosybrown4	1
40	Mad1	26.53	83	0.7550013474851777	1.0	0.265004042455533	0	mistyrose4	1
41	Mad2	17.42	23.5	0.7550013474851777	0.7550013474851777	0.265004042455533	12	salmon4	1
42	Cdc20	23.13	55	0.7550013474851777	0.5100026949703553	1.0	12	saddlebrown	1
43	Apc1	36.53	216.5	0.5100026949703553	0.02000538994071069	0.02000538994071069	0	sienna4	1
44	Apc2	27.66	94	0.5100026949703553	0.02000538994071069	0.02000538994071069	0	lightsalmon4	1
45	Apc3	27.46	92	0.5100026949703553	0.02000538994071069	0.02000538994071069	0	peru	1
46	Apc4	27.46	92	0.5100026949703553	0.02000538994071069	0.02000538994071069	0	salmon2	1
47	Apc5	26.75	85	0.5100026949703553	0.02000538994071069	0.02000538994071069	0	tomato	1
48	Apc6	25.25	71.5	0.5100026949703553	0.02000538994071069	0.02000538994071069	0	tomato3	1
49	Apc7	24.71	67	0.5100026949703553	0.02000538994071069	0.02000538994071069	0	palevioletred4	1
50	Apc8	24.95	69	0.5100026949703553	0.02000538994071069	0.02000538994071069	0	orchid4	1
51	Apc10	16.78	21	0.5100026949703553	0.02000538994071069	0.02000538994071069	0	orchid2	1
52	Apc11	13.11	10	0.5100026949703553	0.02000538994071069	0.02000538994071069	0	palevioletred	1
53	Apc12	13.11	10	0.5100026949703553	0.02000538994071069	0.02000538994071069	0	pink3	1
54	Apc13	12.41	8.5	0.5100026949703553	0.02000538994071069	0.02000538994071069	0	pink	1
56	CenpQ-N	19.01	5.08	1.0	1.0	1.0	0	red4	1
57	CenpQ-C	19.01	5.08	0	0	0	0	red4	1
58	CenpQChain	19.01	5.08	1.0	1.0	1.0	0	red4	1
59	CenpTChain	5.00	1.5	0.6499999761581421	0.0	0.6499999761581421	0	magenta4	1
60	CenpC-N	13.4	10.7	1.0	0.0	0.5	0	darkgoldenrod	1
61	CenpC-C	13.4	10.7	0.5	0.0	0.5	0	darkgoldenrod	1
62	CenpCChain	13.4	10.7	1.0	0.5	0.0	0	darkgoldenrod	1
63	Ndc80Chain2	5.00	1	0.5	0.5	0.5	0	blue	1
