# Supplementary material for: Spatial Rule-Based Modeling: A Method and Its Application to the Human Mitotic Kinetochore
Source: Cells. 2013 Jul 2;2(3):506–44. doi: 10.3390/cells2030506 (PMC3972674; doi:10.3390/cells2030506)
Supplement: Supplementary File 1 — Supplementary (ZIP, 20783 KB) [file cells-02-00506-s001.zip › cells-03-00506-supplementary/BNGL source files/README]

First you have to copy the .vmdrc file into your vmd folder and replace the existing one.

To start the simulation just type 'make' . The simulation should start and after finishing display the results in the vmd.

Changes regarding the duration of the simulation etc, can be done in the .in file.
