# Supplementary material for: Spatial Rule-Based Modeling: A Method and Its Application to the Human Mitotic Kinetochore
Source: Cells. 2013 Jul 2;2(3):506–44. doi: 10.3390/cells2030506 (PMC3972674; doi:10.3390/cells2030506)
Supplement: Supplementary File 1 — Supplementary (ZIP, 20783 KB) [file cells-02-00506-s001.zip › cells-03-00506-supplementary/BNGL source files/rosette_unattached.bngl]

begin species

     CenpU(CenpB,CenpK,CenpO,CenpR,CenpP,CenpM,CenpI,CenpQ-N,bound~no)          CenpU0
     CenpB(CenpU,CenpA,CenpW,CenpQ-C,CenpC-C,bound~no)          CenpB0
     CenpK(CenpU,CenpO,CenpR,CenpN,bound~no)          CenpK0
     CenpO(CenpU,CenpK,CenpP,CenpQ-N,CenpQ-C,bound~no)          CenpO0
     CenpR(CenpU,CenpK,bound~no)          CenpR0
     CenpP(CenpU,CenpO,CenpQ-C,bound~no)          CenpP0
     CenpA(CenpB,CenpN,H2A,H4,CenpC-N,bound~no)          CenpA0
     CenpM(CenpU,CenpT,CenpS,H3,bound~no)          CenpM0
     CenpT(CenpM,CenpS,H3,CenpTChain,bound~no)          CenpT0
     CenpW(CenpB,H3,bound~no)          CenpW0
     CenpN(CenpK,CenpA,bound~no)          CenpN0
     CenpI(CenpU,bound~no)          CenpI0
     CenpS(CenpM,CenpT,H3,CenpX,bound~no)          CenpS0
     H2A(CenpA,H2A,H2B,H3,bound~no)          H2A0
     H2B(H2A,H3,H4,bound~no)          H2B0
     H3(CenpM,CenpT,CenpW,CenpS,H2A,H2B,H4,bound~no)          H30
     H4(CenpA,H2B,H3,bound~no)          H40
     CenpX(CenpS,bound~no)          CenpX0
     Nnf1(Mis12,CenpCChain,bound~no)          Nnf10
     Mis12(Nnf1,Dsn1,Zwint,Mps1,bound~no)          Mis120
     Dsn1(Mis12,Nsl1,bound~no)          Dsn10
     Zwint(Mis12,Zwilch,Zw10,Knl1,bound~no)          Zwint0
     Zwilch(Zwint,Zw10,Rod1,bound~no)          Zwilch0
     Zw10(Zwint,Zwilch,Rod1,Knl1,BubR1,Mad1,Mad2,bound~no)          Zw100
     Nsl1(Dsn1,Spc24,Spc25,bound~no)          Nsl10
     Rod1(Zwilch,Zw10,BubR1,Mad1,Mad2,bound~no)          Rod10
     Knl1(Zwint,Zw10,BubR1,Bub1,bound~no)          Knl10
     Spc24(Nsl1,Spc25,CenpTChain,Ndc80Chain2,bound~no)          Spc240
     Spc25(Nsl1,Spc24,Nuf2,bound~no)          Spc250
     Hec1(Nuf2,Mps1,Ndc80Chain2,bound~no)          Hec10
     Nuf2(Spc25,Hec1,bound~no)          Nuf20
     BubR1(Zw10,Rod1,Knl1,Bub1,Mps1,Bub3,Cdc20,Apc3,Apc4,Apc5,bound~no)          BubR10
     Bub1(Knl1,BubR1,Bub3,Mad1,bound~no)          Bub10
     Mps1(Mis12,Hec1,BubR1,bound~no)          Mps10
     Bub3(BubR1,Bub1,bound~no)          Bub30
     Mad1(Zw10,Rod1,Bub1,Mad1,Mad2,bound~no)          Mad10
     Mad2(Zw10,Rod1,Mad1,Cdc20,bound~no)          Mad20
     Cdc20(BubR1,Mad2,Apc2,bound~no)          Cdc200
     Apc1(Apc2,Apc4,Apc5,Apc11,bound~no)          Apc10
     Apc2(Cdc20,Apc1,Apc3,Apc7,Apc8,Apc10,Apc11,bound~no)          Apc20
     Apc3(BubR1,Apc2,bound~no)          Apc30
     Apc4(BubR1,Apc1,Apc5,Apc12,bound~no)          Apc40
     Apc5(BubR1,Apc1,Apc4,Apc12,Apc13,bound~no)          Apc50
     Apc6(Apc12,bound~no)          Apc60
     Apc7(Apc2,Apc12,Apc13,bound~no)          Apc70
     Apc8(Apc2,Apc12,Apc13,bound~no)          Apc80
     Apc10(Apc2,bound~no)          Apc100
     Apc11(Apc1,Apc2,bound~no)          Apc110
     Apc12(Apc4,Apc5,Apc6,Apc7,Apc8,Apc13,bound~no)          Apc120
     Apc13(Apc5,Apc7,Apc8,Apc12,bound~no)          Apc130
     CenpQ-N(CenpU,CenpO,CenpQ-N,CenpQChain,bound~no)          CenpQ-N0
     CenpQ-C(CenpB,CenpO,CenpP,CenpQ-C,CenpQChain,bound~no)          CenpQ-C0
     CenpQChain(CenpQ-N,CenpQ-C,bound~no)          CenpQChain0
     CenpTChain(CenpT,Spc24,bound~no)          CenpTChain0
     CenpC-N(CenpA,CenpC-C,CenpCChain,bound~no)          CenpC-N0
     CenpC-C(CenpB,CenpC-N,CenpC-C,bound~no)          CenpC-C0
     CenpCChain(Nnf1,CenpC-N,bound~no)          CenpCChain0
     Ndc80Chain2(Spc24,Hec1,Ndc80Chain2,bound~no)          Ndc80Chain20
     H2A(H2B!1,CenpA!2).H2B(H2A!1,H4!3).H4(H2B!3,CenpA!4).CenpA(H2A!2,H4!4,bound~yes)     0
     H2A(H2B!1,H3!2,H2A!9).H2B(H2A!1,H4!3).H4(H2B!3,H3!4).H3(H2A!2,H4!4,bound~yes).H2A(H2B!5,H3!6,H2A!9).H2B(H2A!5,H4!7).H4(H2B!7,H3!8).H3(H2A!6,H4!8)     0
     Nnf1(Mis12!1,bound~no).Mis12(Nnf1!1,Dsn1!2,bound~no).Dsn1(Mis12!2,Nsl1!3,bound~no).Nsl1(Dsn1!3,bound~no)     0
     Spc24(Spc25!1,Ndc80Chain2!2,bound~no).Ndc80Chain2(Spc24!2,Hec1!3,bound~no).Ndc80Chain2(Spc24!3,Hec1!4,bound~no).Ndc80Chain2(Spc24!4,Hec1!5,bound~no).Ndc80Chain2(Spc24!5,Hec1!6,bound~no).Ndc80Chain2(Spc24!6,Hec1!7,bound~no).Ndc80Chain2(Spc24!7,Hec1!8,bound~no).Ndc80Chain2(Spc24!8,Hec1!9,bound~no).Ndc80Chain2(Spc24!9,Hec1!10,bound~no).Ndc80Chain2(Spc24!10,Hec1!11,bound~no).Ndc80Chain2(Spc24!11,Hec1!12,bound~no).Ndc80Chain2(Spc24!12,Hec1!13,bound~no).Ndc80Chain2(Spc24!13,Hec1!14,bound~no).Ndc80Chain2(Spc24!14,Hec1!15,bound~no).Ndc80Chain2(Spc24!15,Hec1!16,bound~no).Ndc80Chain2(Spc24!16,Hec1!17,bound~no).Ndc80Chain2(Spc24!17,Hec1!18,bound~no).Ndc80Chain2(Spc24!18,Hec1!19,bound~no).Ndc80Chain2(Spc24!19,Hec1!20,bound~no).Ndc80Chain2(Spc24!20,Hec1!21,bound~no).Ndc80Chain2(Spc24!21,Hec1!22,bound~no).Ndc80Chain2(Spc24!22,Hec1!23,bound~no).Ndc80Chain2(Spc24!23,Hec1!24,bound~no).Ndc80Chain2(Spc24!24,Hec1!25,bound~no).Ndc80Chain2(Spc24!25,Hec1!26,bound~no).Ndc80Chain2(Spc24!26,Hec1!27,Ndc80Chain2!103,bound~no).Ndc80Chain2(Spc24!27,Hec1!28,bound~no).Ndc80Chain2(Spc24!28,Hec1!29,bound~no).Ndc80Chain2(Spc24!29,Hec1!30,bound~no).Ndc80Chain2(Spc24!30,Hec1!31,bound~no).Ndc80Chain2(Spc24!31,Hec1!32,bound~no).Ndc80Chain2(Spc24!32,Hec1!33,bound~no).Ndc80Chain2(Spc24!33,Hec1!34,bound~no).Ndc80Chain2(Spc24!34,Hec1!35,bound~no).Ndc80Chain2(Spc24!35,Hec1!36,bound~no).Ndc80Chain2(Spc24!36,Hec1!37,bound~no).Ndc80Chain2(Spc24!37,Hec1!38,bound~no).Ndc80Chain2(Spc24!38,Hec1!39,bound~no).Ndc80Chain2(Spc24!39,Hec1!40,bound~no).Ndc80Chain2(Spc24!40,Hec1!41,bound~no).Ndc80Chain2(Spc24!41,Hec1!42,bound~no).Ndc80Chain2(Spc24!42,Hec1!43,bound~no).Ndc80Chain2(Spc24!43,Hec1!44,bound~no).Ndc80Chain2(Spc24!44,Hec1!45,bound~no).Ndc80Chain2(Spc24!45,Hec1!46,bound~no).Ndc80Chain2(Spc24!46,Hec1!47,bound~no).Ndc80Chain2(Spc24!47,Hec1!48,bound~no).Ndc80Chain2(Spc24!48,Hec1!49,bound~no).Ndc80Chain2(Spc24!49,Hec1!50,bound~no).Ndc80Chain2(Spc24!50,Hec1!51,bound~no).Hec1(Ndc80Chain2!51,Nuf2!52,bound~no).Nuf2(Hec1!52,Spc25!53,bound~no).Ndc80Chain2(Hec1!53,Spc24!54,bound~no).Ndc80Chain2(Hec1!54,Spc24!55,bound~no).Ndc80Chain2(Hec1!55,Spc24!56,bound~no).Ndc80Chain2(Hec1!56,Spc24!57,bound~no).Ndc80Chain2(Hec1!57,Spc24!58,bound~no).Ndc80Chain2(Hec1!58,Spc24!59,bound~no).Ndc80Chain2(Hec1!59,Spc24!60,bound~no).Ndc80Chain2(Hec1!60,Spc24!61,bound~no).Ndc80Chain2(Hec1!61,Spc24!62,bound~no).Ndc80Chain2(Hec1!62,Spc24!63,bound~no).Ndc80Chain2(Hec1!63,Spc24!64,bound~no).Ndc80Chain2(Hec1!64,Spc24!65,bound~no).Ndc80Chain2(Hec1!65,Spc24!66,bound~no).Ndc80Chain2(Hec1!66,Spc24!67,bound~no).Ndc80Chain2(Hec1!67,Spc24!68,bound~no).Ndc80Chain2(Hec1!68,Spc24!69,bound~no).Ndc80Chain2(Hec1!69,Spc24!70,bound~no).Ndc80Chain2(Hec1!70,Spc24!71,bound~no).Ndc80Chain2(Hec1!71,Spc24!72,bound~no).Ndc80Chain2(Hec1!72,Spc24!73,bound~no).Ndc80Chain2(Hec1!73,Spc24!74,bound~no).Ndc80Chain2(Hec1!74,Spc24!75,bound~no).Ndc80Chain2(Hec1!75,Spc24!76,bound~no).Ndc80Chain2(Hec1!76,Spc24!77,bound~no).Ndc80Chain2(Hec1!77,Spc24!78,Ndc80Chain2!103,bound~no).Ndc80Chain2(Hec1!78,Spc24!79,bound~no).Ndc80Chain2(Hec1!79,Spc24!80,bound~no).Ndc80Chain2(Hec1!80,Spc24!81,bound~no).Ndc80Chain2(Hec1!81,Spc24!82,bound~no).Ndc80Chain2(Hec1!82,Spc24!83,bound~no).Ndc80Chain2(Hec1!83,Spc24!84,bound~no).Ndc80Chain2(Hec1!84,Spc24!85,bound~no).Ndc80Chain2(Hec1!85,Spc24!86,bound~no).Ndc80Chain2(Hec1!86,Spc24!87,bound~no).Ndc80Chain2(Hec1!87,Spc24!88,bound~no).Ndc80Chain2(Hec1!88,Spc24!89,bound~no).Ndc80Chain2(Hec1!89,Spc24!90,bound~no).Ndc80Chain2(Hec1!90,Spc24!91,bound~no).Ndc80Chain2(Hec1!91,Spc24!92,bound~no).Ndc80Chain2(Hec1!92,Spc24!93,bound~no).Ndc80Chain2(Hec1!93,Spc24!94,bound~no).Ndc80Chain2(Hec1!94,Spc24!95,bound~no).Ndc80Chain2(Hec1!95,Spc24!96,bound~no).Ndc80Chain2(Hec1!96,Spc24!97,bound~no).Ndc80Chain2(Hec1!97,Spc24!98,bound~no).Ndc80Chain2(Hec1!98,Spc24!99,bound~no).Ndc80Chain2(Hec1!99,Spc24!100,bound~no).Ndc80Chain2(Hec1!100,Spc24!101,bound~no).Ndc80Chain2(Hec1!101,Spc24!102,bound~no).Spc25(Nuf2!102,Spc24!1,bound~no)     6
     CenpQ-N(CenpQChain!1,bound~no).CenpQChain(CenpQ-N!1,CenpQ-C!2,bound~no).CenpQChain(CenpQ-N!2,CenpQ-C!3,bound~no).CenpQChain(CenpQ-N!3,CenpQ-C!4,bound~no).CenpQChain(CenpQ-N!4,CenpQ-C!5,bound~no).CenpQ-C(CenpQChain!5,bound~no)     0
     CenpT(CenpTChain!1,bound~no).CenpTChain(CenpT!1,Spc24!2,bound~no).CenpTChain(CenpT!2,Spc24!3,bound~no).CenpTChain(CenpT!3,Spc24!4,bound~no).CenpTChain(CenpT!4,Spc24!5,bound~no).CenpTChain(CenpT!5,Spc24!6,bound~no).CenpTChain(CenpT!6,Spc24!7,bound~no).CenpTChain(CenpT!7,Spc24!8,bound~no).CenpTChain(CenpT!8,Spc24!9,bound~no).CenpTChain(CenpT!9,Spc24!10,bound~no).CenpTChain(CenpT!10,Spc24!11,bound~no).CenpTChain(CenpT!11,Spc24!12,bound~no).CenpTChain(CenpT!12,Spc24!13,bound~no).CenpTChain(CenpT!13,Spc24!14,bound~no).CenpTChain(CenpT!14,Spc24!15,bound~no).CenpTChain(CenpT!15,Spc24!16,bound~no).CenpTChain(CenpT!16,Spc24!17,bound~no).CenpTChain(CenpT!17,Spc24!18,bound~no).CenpTChain(CenpT!18,Spc24!19,bound~no).CenpTChain(CenpT!19,Spc24!20,bound~no).CenpTChain(CenpT!20,bound~no)     0
     CenpCChain(CenpC-N!1,bound~no).CenpCChain(Nnf1!1,CenpC-N!2,bound~no).CenpCChain(Nnf1!2,CenpC-N!3,bound~no).CenpCChain(Nnf1!3,CenpC-N!4,bound~no).CenpC-N(CenpCChain!4,CenpC-C!5,bound~no).CenpCChain(Nnf1!5,CenpC-N!6,bound~no).CenpCChain(Nnf1!6,CenpC-N!7,bound~no).CenpCChain(Nnf1!7,CenpC-N!8,bound~no).CenpCChain(Nnf1!8,CenpC-N!9,bound~no).CenpC-C(CenpC-N!9,bound~no)     0
     Apc1(Apc2!1,Apc4!2,Apc5!3,Apc11!4,bound~no).Apc2(Apc1!1,Apc3!5,Apc7!6,Apc8!7,Apc10!8,Apc11!9,bound~no).Apc3(Apc2!5,bound~no).Apc4(Apc1!2,Apc5!10,Apc12!11,bound~no).Apc5(Apc1!3,Apc4!10,Apc12!12,Apc13!13,bound~no).Apc6(Apc12!14,bound~no).Apc7(Apc2!6,Apc12!15,Apc13!16,bound~no).Apc8(Apc2!7,Apc12!17,Apc13!18,bound~no).Apc10(Apc2!8,bound~no).Apc11(Apc1!4,Apc2!9,bound~no).Apc12(Apc4!11,Apc5!12,Apc6!14,Apc7!15,Apc8!17,Apc13!19,bound~no).Apc13(Apc5!13,Apc7!16,Apc8!18,Apc12!19,bound~no)     0
     Mad2(Mad1!1,bound~no).Mad1(Mad2!1,Mad1!2,bound~no).Mad1(Mad1!2,Mad2!3,bound~no).Mad2(Mad1!3,bound~no)     0
     Rod1(Zw10!1,Zwilch!2,bound~no).Zwilch(Rod1!2,Zw10!3,Zwint!5,bound~no).Zw10(Rod1!1,Zwilch!3,Zwint!4,bound~no).Zwint(Zw10!4,Zwilch!5,bound~no)     0

end species


begin reaction rules

#Assoziationsregeln
     CenpU(CenpB,bound~yes) + CenpB(CenpU)      ->      CenpU(CenpB!1,bound~yes).CenpB(CenpU!1)      k1
     CenpU(CenpB!1,bound~yes).CenpB(CenpU!1,bound~no)      ->      CenpU(CenpB!1,bound~yes).CenpB(CenpU!1,bound~yes)      k3
     CenpU(CenpK,bound~yes) + CenpK(CenpU)      ->      CenpU(CenpK!1,bound~yes).CenpK(CenpU!1)      k1
     CenpU(CenpK!1,bound~yes).CenpK(CenpU!1,bound~no)      ->      CenpU(CenpK!1,bound~yes).CenpK(CenpU!1,bound~yes)      k3
     CenpU(CenpO,bound~yes) + CenpO(CenpU)      ->      CenpU(CenpO!1,bound~yes).CenpO(CenpU!1)      k1
     CenpU(CenpO!1,bound~yes).CenpO(CenpU!1,bound~no)      ->      CenpU(CenpO!1,bound~yes).CenpO(CenpU!1,bound~yes)      k3
     CenpU(CenpR,bound~yes) + CenpR(CenpU)      ->      CenpU(CenpR!1,bound~yes).CenpR(CenpU!1)      k1
     CenpU(CenpR!1,bound~yes).CenpR(CenpU!1,bound~no)      ->      CenpU(CenpR!1,bound~yes).CenpR(CenpU!1,bound~yes)      k3
     CenpU(CenpP,bound~yes) + CenpP(CenpU)      ->      CenpU(CenpP!1,bound~yes).CenpP(CenpU!1)      k1
     CenpU(CenpP!1,bound~yes).CenpP(CenpU!1,bound~no)      ->      CenpU(CenpP!1,bound~yes).CenpP(CenpU!1,bound~yes)      k3
     CenpU(CenpM,bound~yes) + CenpM(CenpU)      ->      CenpU(CenpM!1,bound~yes).CenpM(CenpU!1)      k1
     CenpU(CenpM!1,bound~yes).CenpM(CenpU!1,bound~no)      ->      CenpU(CenpM!1,bound~yes).CenpM(CenpU!1,bound~yes)      k3
     CenpU(CenpI,bound~yes) + CenpI(CenpU)      ->      CenpU(CenpI!1,bound~yes).CenpI(CenpU!1)      k1
     CenpU(CenpI!1,bound~yes).CenpI(CenpU!1,bound~no)      ->      CenpU(CenpI!1,bound~yes).CenpI(CenpU!1,bound~yes)      k3
     CenpU(CenpQ-N,bound~yes) + CenpQ-N(CenpU)      ->      CenpU(CenpQ-N!1,bound~yes).CenpQ-N(CenpU!1)      k1
     CenpU(CenpQ-N!1,bound~yes).CenpQ-N(CenpU!1,bound~no)      ->      CenpU(CenpQ-N!1,bound~yes).CenpQ-N(CenpU!1,bound~yes)      k3
     CenpB(CenpU,bound~yes) + CenpU(CenpB)      ->      CenpB(CenpU!1,bound~yes).CenpU(CenpB!1)      k1
     CenpB(CenpU!1,bound~yes).CenpU(CenpB!1,bound~no)      ->      CenpB(CenpU!1,bound~yes).CenpU(CenpB!1,bound~yes)      k3
     CenpB(CenpA,bound~yes) + CenpA(CenpB)      ->      CenpB(CenpA!1,bound~yes).CenpA(CenpB!1)      k1
     CenpB(CenpA!1,bound~yes).CenpA(CenpB!1,bound~no)      ->      CenpB(CenpA!1,bound~yes).CenpA(CenpB!1,bound~yes)      k3
     CenpB(CenpW,bound~yes) + CenpW(CenpB)      ->      CenpB(CenpW!1,bound~yes).CenpW(CenpB!1)      k1
     CenpB(CenpW!1,bound~yes).CenpW(CenpB!1,bound~no)      ->      CenpB(CenpW!1,bound~yes).CenpW(CenpB!1,bound~yes)      k3
     CenpB(CenpQ-C,bound~yes) + CenpQ-C(CenpB)      ->      CenpB(CenpQ-C!1,bound~yes).CenpQ-C(CenpB!1)      k1
     CenpB(CenpQ-C!1,bound~yes).CenpQ-C(CenpB!1,bound~no)      ->      CenpB(CenpQ-C!1,bound~yes).CenpQ-C(CenpB!1,bound~yes)      k3
     CenpB(CenpC-C,bound~yes) + CenpC-C(CenpB)      ->      CenpB(CenpC-C!1,bound~yes).CenpC-C(CenpB!1)      k1
     CenpB(CenpC-C!1,bound~yes).CenpC-C(CenpB!1,bound~no)      ->      CenpB(CenpC-C!1,bound~yes).CenpC-C(CenpB!1,bound~yes)      k3
     CenpK(CenpU,bound~yes) + CenpU(CenpK)      ->      CenpK(CenpU!1,bound~yes).CenpU(CenpK!1)      k1
     CenpK(CenpU!1,bound~yes).CenpU(CenpK!1,bound~no)      ->      CenpK(CenpU!1,bound~yes).CenpU(CenpK!1,bound~yes)      k3
     CenpK(CenpO,bound~yes) + CenpO(CenpK)      ->      CenpK(CenpO!1,bound~yes).CenpO(CenpK!1)      k1
     CenpK(CenpO!1,bound~yes).CenpO(CenpK!1,bound~no)      ->      CenpK(CenpO!1,bound~yes).CenpO(CenpK!1,bound~yes)      k3
     CenpK(CenpR,bound~yes) + CenpR(CenpK)      ->      CenpK(CenpR!1,bound~yes).CenpR(CenpK!1)      k1
     CenpK(CenpR!1,bound~yes).CenpR(CenpK!1,bound~no)      ->      CenpK(CenpR!1,bound~yes).CenpR(CenpK!1,bound~yes)      k3
     CenpK(CenpN,bound~yes) + CenpN(CenpK)      ->      CenpK(CenpN!1,bound~yes).CenpN(CenpK!1)      k1
     CenpK(CenpN!1,bound~yes).CenpN(CenpK!1,bound~no)      ->      CenpK(CenpN!1,bound~yes).CenpN(CenpK!1,bound~yes)      k3
     CenpO(CenpU,bound~yes) + CenpU(CenpO)      ->      CenpO(CenpU!1,bound~yes).CenpU(CenpO!1)      k1
     CenpO(CenpU!1,bound~yes).CenpU(CenpO!1,bound~no)      ->      CenpO(CenpU!1,bound~yes).CenpU(CenpO!1,bound~yes)      k3
     CenpO(CenpK,bound~yes) + CenpK(CenpO)      ->      CenpO(CenpK!1,bound~yes).CenpK(CenpO!1)      k1
     CenpO(CenpK!1,bound~yes).CenpK(CenpO!1,bound~no)      ->      CenpO(CenpK!1,bound~yes).CenpK(CenpO!1,bound~yes)      k3
     CenpO(CenpP,bound~yes) + CenpP(CenpO)      ->      CenpO(CenpP!1,bound~yes).CenpP(CenpO!1)      k1
     CenpO(CenpP!1,bound~yes).CenpP(CenpO!1,bound~no)      ->      CenpO(CenpP!1,bound~yes).CenpP(CenpO!1,bound~yes)      k3
     CenpO(CenpQ-N,bound~yes) + CenpQ-N(CenpO)      ->      CenpO(CenpQ-N!1,bound~yes).CenpQ-N(CenpO!1)      k1
     CenpO(CenpQ-N!1,bound~yes).CenpQ-N(CenpO!1,bound~no)      ->      CenpO(CenpQ-N!1,bound~yes).CenpQ-N(CenpO!1,bound~yes)      k3
     CenpO(CenpQ-C,bound~yes) + CenpQ-C(CenpO)      ->      CenpO(CenpQ-C!1,bound~yes).CenpQ-C(CenpO!1)      k1
     CenpO(CenpQ-C!1,bound~yes).CenpQ-C(CenpO!1,bound~no)      ->      CenpO(CenpQ-C!1,bound~yes).CenpQ-C(CenpO!1,bound~yes)      k3
     CenpR(CenpU,bound~yes) + CenpU(CenpR)      ->      CenpR(CenpU!1,bound~yes).CenpU(CenpR!1)      k1
     CenpR(CenpU!1,bound~yes).CenpU(CenpR!1,bound~no)      ->      CenpR(CenpU!1,bound~yes).CenpU(CenpR!1,bound~yes)      k3
     CenpR(CenpK,bound~yes) + CenpK(CenpR)      ->      CenpR(CenpK!1,bound~yes).CenpK(CenpR!1)      k1
     CenpR(CenpK!1,bound~yes).CenpK(CenpR!1,bound~no)      ->      CenpR(CenpK!1,bound~yes).CenpK(CenpR!1,bound~yes)      k3
     CenpP(CenpU,bound~yes) + CenpU(CenpP)      ->      CenpP(CenpU!1,bound~yes).CenpU(CenpP!1)      k1
     CenpP(CenpU!1,bound~yes).CenpU(CenpP!1,bound~no)      ->      CenpP(CenpU!1,bound~yes).CenpU(CenpP!1,bound~yes)      k3
     CenpP(CenpO,bound~yes) + CenpO(CenpP)      ->      CenpP(CenpO!1,bound~yes).CenpO(CenpP!1)      k1
     CenpP(CenpO!1,bound~yes).CenpO(CenpP!1,bound~no)      ->      CenpP(CenpO!1,bound~yes).CenpO(CenpP!1,bound~yes)      k3
     CenpP(CenpQ-C,bound~yes) + CenpQ-C(CenpP)      ->      CenpP(CenpQ-C!1,bound~yes).CenpQ-C(CenpP!1)      k1
     CenpP(CenpQ-C!1,bound~yes).CenpQ-C(CenpP!1,bound~no)      ->      CenpP(CenpQ-C!1,bound~yes).CenpQ-C(CenpP!1,bound~yes)      k3
     CenpA(CenpB,bound~yes) + CenpB(CenpA)      ->      CenpA(CenpB!1,bound~yes).CenpB(CenpA!1)      k1
     CenpA(CenpB!1,bound~yes).CenpB(CenpA!1,bound~no)      ->      CenpA(CenpB!1,bound~yes).CenpB(CenpA!1,bound~yes)      k3
     CenpA(CenpN,bound~yes) + CenpN(CenpA)      ->      CenpA(CenpN!1,bound~yes).CenpN(CenpA!1)      k1
     CenpA(CenpN!1,bound~yes).CenpN(CenpA!1,bound~no)      ->      CenpA(CenpN!1,bound~yes).CenpN(CenpA!1,bound~yes)      k3
     CenpA(H2A,bound~yes) + H2A(CenpA)      ->      CenpA(H2A!1,bound~yes).H2A(CenpA!1)      k1
     CenpA(H2A!1,bound~yes).H2A(CenpA!1,bound~no)      ->      CenpA(H2A!1,bound~yes).H2A(CenpA!1,bound~yes)      k3
     CenpA(H4,bound~yes) + H4(CenpA)      ->      CenpA(H4!1,bound~yes).H4(CenpA!1)      k1
     CenpA(H4!1,bound~yes).H4(CenpA!1,bound~no)      ->      CenpA(H4!1,bound~yes).H4(CenpA!1,bound~yes)      k3
     CenpA(CenpC-N,bound~yes) + CenpC-N(CenpA)      ->      CenpA(CenpC-N!1,bound~yes).CenpC-N(CenpA!1)      k1
     CenpA(CenpC-N!1,bound~yes).CenpC-N(CenpA!1,bound~no)      ->      CenpA(CenpC-N!1,bound~yes).CenpC-N(CenpA!1,bound~yes)      k3
     CenpM(CenpU,bound~yes) + CenpU(CenpM)      ->      CenpM(CenpU!1,bound~yes).CenpU(CenpM!1)      k1
     CenpM(CenpU!1,bound~yes).CenpU(CenpM!1,bound~no)      ->      CenpM(CenpU!1,bound~yes).CenpU(CenpM!1,bound~yes)      k3
     CenpM(CenpT,bound~yes) + CenpT(CenpM)      ->      CenpM(CenpT!1,bound~yes).CenpT(CenpM!1)      k1
     CenpM(CenpT!1,bound~yes).CenpT(CenpM!1,bound~no)      ->      CenpM(CenpT!1,bound~yes).CenpT(CenpM!1,bound~yes)      k3
     CenpM(CenpS,bound~yes) + CenpS(CenpM)      ->      CenpM(CenpS!1,bound~yes).CenpS(CenpM!1)      k1
     CenpM(CenpS!1,bound~yes).CenpS(CenpM!1,bound~no)      ->      CenpM(CenpS!1,bound~yes).CenpS(CenpM!1,bound~yes)      k3
     CenpM(H3,bound~yes) + H3(CenpM)      ->      CenpM(H3!1,bound~yes).H3(CenpM!1)      k1
     CenpM(H3!1,bound~yes).H3(CenpM!1,bound~no)      ->      CenpM(H3!1,bound~yes).H3(CenpM!1,bound~yes)      k3
     CenpT(CenpM,bound~yes) + CenpM(CenpT)      ->      CenpT(CenpM!1,bound~yes).CenpM(CenpT!1)      k1
     CenpT(CenpM!1,bound~yes).CenpM(CenpT!1,bound~no)      ->      CenpT(CenpM!1,bound~yes).CenpM(CenpT!1,bound~yes)      k3
     CenpT(CenpS,bound~yes) + CenpS(CenpT)      ->      CenpT(CenpS!1,bound~yes).CenpS(CenpT!1)      k1
     CenpT(CenpS!1,bound~yes).CenpS(CenpT!1,bound~no)      ->      CenpT(CenpS!1,bound~yes).CenpS(CenpT!1,bound~yes)      k3
     CenpT(H3,bound~yes) + H3(CenpT)      ->      CenpT(H3!1,bound~yes).H3(CenpT!1)      k1
     CenpT(H3!1,bound~yes).H3(CenpT!1,bound~no)      ->      CenpT(H3!1,bound~yes).H3(CenpT!1,bound~yes)      k3
     CenpT(CenpTChain,bound~yes) + CenpTChain(CenpT)      ->      CenpT(CenpTChain!1,bound~yes).CenpTChain(CenpT!1)      k1
     CenpT(CenpTChain!1,bound~yes).CenpTChain(CenpT!1,bound~no)      ->      CenpT(CenpTChain!1,bound~yes).CenpTChain(CenpT!1,bound~yes)      k3
     CenpW(CenpB,bound~yes) + CenpB(CenpW)      ->      CenpW(CenpB!1,bound~yes).CenpB(CenpW!1)      k1
     CenpW(CenpB!1,bound~yes).CenpB(CenpW!1,bound~no)      ->      CenpW(CenpB!1,bound~yes).CenpB(CenpW!1,bound~yes)      k3
     CenpW(H3,bound~yes) + H3(CenpW)      ->      CenpW(H3!1,bound~yes).H3(CenpW!1)      k1
     CenpW(H3!1,bound~yes).H3(CenpW!1,bound~no)      ->      CenpW(H3!1,bound~yes).H3(CenpW!1,bound~yes)      k3
     CenpN(CenpK,bound~yes) + CenpK(CenpN)      ->      CenpN(CenpK!1,bound~yes).CenpK(CenpN!1)      k1
     CenpN(CenpK!1,bound~yes).CenpK(CenpN!1,bound~no)      ->      CenpN(CenpK!1,bound~yes).CenpK(CenpN!1,bound~yes)      k3
     CenpN(CenpA,bound~yes) + CenpA(CenpN)      ->      CenpN(CenpA!1,bound~yes).CenpA(CenpN!1)      k1
     CenpN(CenpA!1,bound~yes).CenpA(CenpN!1,bound~no)      ->      CenpN(CenpA!1,bound~yes).CenpA(CenpN!1,bound~yes)      k3
     CenpI(CenpU,bound~yes) + CenpU(CenpI)      ->      CenpI(CenpU!1,bound~yes).CenpU(CenpI!1)      k1
     CenpI(CenpU!1,bound~yes).CenpU(CenpI!1,bound~no)      ->      CenpI(CenpU!1,bound~yes).CenpU(CenpI!1,bound~yes)      k3
     CenpS(CenpM,bound~yes) + CenpM(CenpS)      ->      CenpS(CenpM!1,bound~yes).CenpM(CenpS!1)      k1
     CenpS(CenpM!1,bound~yes).CenpM(CenpS!1,bound~no)      ->      CenpS(CenpM!1,bound~yes).CenpM(CenpS!1,bound~yes)      k3
     CenpS(CenpT,bound~yes) + CenpT(CenpS)      ->      CenpS(CenpT!1,bound~yes).CenpT(CenpS!1)      k1
     CenpS(CenpT!1,bound~yes).CenpT(CenpS!1,bound~no)      ->      CenpS(CenpT!1,bound~yes).CenpT(CenpS!1,bound~yes)      k3
     CenpS(H3,bound~yes) + H3(CenpS)      ->      CenpS(H3!1,bound~yes).H3(CenpS!1)      k1
     CenpS(H3!1,bound~yes).H3(CenpS!1,bound~no)      ->      CenpS(H3!1,bound~yes).H3(CenpS!1,bound~yes)      k3
     CenpS(CenpX,bound~yes) + CenpX(CenpS)      ->      CenpS(CenpX!1,bound~yes).CenpX(CenpS!1)      k1
     CenpS(CenpX!1,bound~yes).CenpX(CenpS!1,bound~no)      ->      CenpS(CenpX!1,bound~yes).CenpX(CenpS!1,bound~yes)      k3
     H2A(CenpA,bound~yes) + CenpA(H2A)      ->      H2A(CenpA!1,bound~yes).CenpA(H2A!1)      k1
     H2A(CenpA!1,bound~yes).CenpA(H2A!1,bound~no)      ->      H2A(CenpA!1,bound~yes).CenpA(H2A!1,bound~yes)      k3
     H2A(H2A,bound~yes) + H2A(H2A)      ->      H2A(H2A!1,bound~yes).H2A(H2A!1)      k1
     H2A(H2A!1,bound~yes).H2A(H2A!1,bound~no)      ->      H2A(H2A!1,bound~yes).H2A(H2A!1,bound~yes)      k3
     H2A(H2B,bound~yes) + H2B(H2A)      ->      H2A(H2B!1,bound~yes).H2B(H2A!1)      k1
     H2A(H2B!1,bound~yes).H2B(H2A!1,bound~no)      ->      H2A(H2B!1,bound~yes).H2B(H2A!1,bound~yes)      k3
     H2A(H3,bound~yes) + H3(H2A)      ->      H2A(H3!1,bound~yes).H3(H2A!1)      k1
     H2A(H3!1,bound~yes).H3(H2A!1,bound~no)      ->      H2A(H3!1,bound~yes).H3(H2A!1,bound~yes)      k3
     H2B(H2A,bound~yes) + H2A(H2B)      ->      H2B(H2A!1,bound~yes).H2A(H2B!1)      k1
     H2B(H2A!1,bound~yes).H2A(H2B!1,bound~no)      ->      H2B(H2A!1,bound~yes).H2A(H2B!1,bound~yes)      k3
     H2B(H3,bound~yes) + H3(H2B)      ->      H2B(H3!1,bound~yes).H3(H2B!1)      k1
     H2B(H3!1,bound~yes).H3(H2B!1,bound~no)      ->      H2B(H3!1,bound~yes).H3(H2B!1,bound~yes)      k3
     H2B(H4,bound~yes) + H4(H2B)      ->      H2B(H4!1,bound~yes).H4(H2B!1)      k1
     H2B(H4!1,bound~yes).H4(H2B!1,bound~no)      ->      H2B(H4!1,bound~yes).H4(H2B!1,bound~yes)      k3
     H3(CenpM,bound~yes) + CenpM(H3)      ->      H3(CenpM!1,bound~yes).CenpM(H3!1)      k1
     H3(CenpM!1,bound~yes).CenpM(H3!1,bound~no)      ->      H3(CenpM!1,bound~yes).CenpM(H3!1,bound~yes)      k3
     H3(CenpT,bound~yes) + CenpT(H3)      ->      H3(CenpT!1,bound~yes).CenpT(H3!1)      k1
     H3(CenpT!1,bound~yes).CenpT(H3!1,bound~no)      ->      H3(CenpT!1,bound~yes).CenpT(H3!1,bound~yes)      k3
     H3(CenpW,bound~yes) + CenpW(H3)      ->      H3(CenpW!1,bound~yes).CenpW(H3!1)      k1
     H3(CenpW!1,bound~yes).CenpW(H3!1,bound~no)      ->      H3(CenpW!1,bound~yes).CenpW(H3!1,bound~yes)      k3
     H3(CenpS,bound~yes) + CenpS(H3)      ->      H3(CenpS!1,bound~yes).CenpS(H3!1)      k1
     H3(CenpS!1,bound~yes).CenpS(H3!1,bound~no)      ->      H3(CenpS!1,bound~yes).CenpS(H3!1,bound~yes)      k3
     H3(H2A,bound~yes) + H2A(H3)      ->      H3(H2A!1,bound~yes).H2A(H3!1)      k1
     H3(H2A!1,bound~yes).H2A(H3!1,bound~no)      ->      H3(H2A!1,bound~yes).H2A(H3!1,bound~yes)      k3
     H3(H2B,bound~yes) + H2B(H3)      ->      H3(H2B!1,bound~yes).H2B(H3!1)      k1
     H3(H2B!1,bound~yes).H2B(H3!1,bound~no)      ->      H3(H2B!1,bound~yes).H2B(H3!1,bound~yes)      k3
     H3(H4,bound~yes) + H4(H3)      ->      H3(H4!1,bound~yes).H4(H3!1)      k1
     H3(H4!1,bound~yes).H4(H3!1,bound~no)      ->      H3(H4!1,bound~yes).H4(H3!1,bound~yes)      k3
     H4(CenpA,bound~yes) + CenpA(H4)      ->      H4(CenpA!1,bound~yes).CenpA(H4!1)      k1
     H4(CenpA!1,bound~yes).CenpA(H4!1,bound~no)      ->      H4(CenpA!1,bound~yes).CenpA(H4!1,bound~yes)      k3
     H4(H2B,bound~yes) + H2B(H4)      ->      H4(H2B!1,bound~yes).H2B(H4!1)      k1
     H4(H2B!1,bound~yes).H2B(H4!1,bound~no)      ->      H4(H2B!1,bound~yes).H2B(H4!1,bound~yes)      k3
     H4(H3,bound~yes) + H3(H4)      ->      H4(H3!1,bound~yes).H3(H4!1)      k1
     H4(H3!1,bound~yes).H3(H4!1,bound~no)      ->      H4(H3!1,bound~yes).H3(H4!1,bound~yes)      k3
     CenpX(CenpS,bound~yes) + CenpS(CenpX)      ->      CenpX(CenpS!1,bound~yes).CenpS(CenpX!1)      k1
     CenpX(CenpS!1,bound~yes).CenpS(CenpX!1,bound~no)      ->      CenpX(CenpS!1,bound~yes).CenpS(CenpX!1,bound~yes)      k3
     Nnf1(Mis12,bound~yes) + Mis12(Nnf1)      ->      Nnf1(Mis12!1,bound~yes).Mis12(Nnf1!1)      k1
     Nnf1(Mis12!1,bound~yes).Mis12(Nnf1!1,bound~no)      ->      Nnf1(Mis12!1,bound~yes).Mis12(Nnf1!1,bound~yes)      k3
     Nnf1(CenpCChain,bound~yes) + CenpCChain(Nnf1)      ->      Nnf1(CenpCChain!1,bound~yes).CenpCChain(Nnf1!1)      k1
     Nnf1(CenpCChain!1,bound~yes).CenpCChain(Nnf1!1,bound~no)      ->      Nnf1(CenpCChain!1,bound~yes).CenpCChain(Nnf1!1,bound~yes)      k3
     Mis12(Nnf1,bound~yes) + Nnf1(Mis12)      ->      Mis12(Nnf1!1,bound~yes).Nnf1(Mis12!1)      k1
     Mis12(Nnf1!1,bound~yes).Nnf1(Mis12!1,bound~no)      ->      Mis12(Nnf1!1,bound~yes).Nnf1(Mis12!1,bound~yes)      k3
     Mis12(Dsn1,bound~yes) + Dsn1(Mis12)      ->      Mis12(Dsn1!1,bound~yes).Dsn1(Mis12!1)      k1
     Mis12(Dsn1!1,bound~yes).Dsn1(Mis12!1,bound~no)      ->      Mis12(Dsn1!1,bound~yes).Dsn1(Mis12!1,bound~yes)      k3
     Mis12(Zwint,bound~yes) + Zwint(Mis12)      ->      Mis12(Zwint!1,bound~yes).Zwint(Mis12!1)      k1
     Mis12(Zwint!1,bound~yes).Zwint(Mis12!1,bound~no)      ->      Mis12(Zwint!1,bound~yes).Zwint(Mis12!1,bound~yes)      k3
     Mis12(Mps1,bound~yes) + Mps1(Mis12)      ->      Mis12(Mps1!1,bound~yes).Mps1(Mis12!1)      k1
     Mis12(Mps1!1,bound~yes).Mps1(Mis12!1,bound~no)      ->      Mis12(Mps1!1,bound~yes).Mps1(Mis12!1,bound~yes)      k3
     Dsn1(Mis12,bound~yes) + Mis12(Dsn1)      ->      Dsn1(Mis12!1,bound~yes).Mis12(Dsn1!1)      k1
     Dsn1(Mis12!1,bound~yes).Mis12(Dsn1!1,bound~no)      ->      Dsn1(Mis12!1,bound~yes).Mis12(Dsn1!1,bound~yes)      k3
     Dsn1(Nsl1,bound~yes) + Nsl1(Dsn1)      ->      Dsn1(Nsl1!1,bound~yes).Nsl1(Dsn1!1)      k1
     Dsn1(Nsl1!1,bound~yes).Nsl1(Dsn1!1,bound~no)      ->      Dsn1(Nsl1!1,bound~yes).Nsl1(Dsn1!1,bound~yes)      k3
     Zwint(Mis12,bound~yes) + Mis12(Zwint)      ->      Zwint(Mis12!1,bound~yes).Mis12(Zwint!1)      k1
     Zwint(Mis12!1,bound~yes).Mis12(Zwint!1,bound~no)      ->      Zwint(Mis12!1,bound~yes).Mis12(Zwint!1,bound~yes)      k3
     Zwint(Zwilch,bound~yes) + Zwilch(Zwint)      ->      Zwint(Zwilch!1,bound~yes).Zwilch(Zwint!1)      k1
     Zwint(Zwilch!1,bound~yes).Zwilch(Zwint!1,bound~no)      ->      Zwint(Zwilch!1,bound~yes).Zwilch(Zwint!1,bound~yes)      k3
     Zwint(Zw10,bound~yes) + Zw10(Zwint)      ->      Zwint(Zw10!1,bound~yes).Zw10(Zwint!1)      k1
     Zwint(Zw10!1,bound~yes).Zw10(Zwint!1,bound~no)      ->      Zwint(Zw10!1,bound~yes).Zw10(Zwint!1,bound~yes)      k3
     Zwint(Knl1,bound~yes) + Knl1(Zwint)      ->      Zwint(Knl1!1,bound~yes).Knl1(Zwint!1)      k1
     Zwint(Knl1!1,bound~yes).Knl1(Zwint!1,bound~no)      ->      Zwint(Knl1!1,bound~yes).Knl1(Zwint!1,bound~yes)      k3
     Zwilch(Zwint,bound~yes) + Zwint(Zwilch)      ->      Zwilch(Zwint!1,bound~yes).Zwint(Zwilch!1)      k1
     Zwilch(Zwint!1,bound~yes).Zwint(Zwilch!1,bound~no)      ->      Zwilch(Zwint!1,bound~yes).Zwint(Zwilch!1,bound~yes)      k3
     Zwilch(Zw10,bound~yes) + Zw10(Zwilch)      ->      Zwilch(Zw10!1,bound~yes).Zw10(Zwilch!1)      k1
     Zwilch(Zw10!1,bound~yes).Zw10(Zwilch!1,bound~no)      ->      Zwilch(Zw10!1,bound~yes).Zw10(Zwilch!1,bound~yes)      k3
     Zwilch(Rod1,bound~yes) + Rod1(Zwilch)      ->      Zwilch(Rod1!1,bound~yes).Rod1(Zwilch!1)      k1
     Zwilch(Rod1!1,bound~yes).Rod1(Zwilch!1,bound~no)      ->      Zwilch(Rod1!1,bound~yes).Rod1(Zwilch!1,bound~yes)      k3
     Zw10(Zwint,bound~yes) + Zwint(Zw10)      ->      Zw10(Zwint!1,bound~yes).Zwint(Zw10!1)      k1
     Zw10(Zwint!1,bound~yes).Zwint(Zw10!1,bound~no)      ->      Zw10(Zwint!1,bound~yes).Zwint(Zw10!1,bound~yes)      k3
     Zw10(Zwilch,bound~yes) + Zwilch(Zw10)      ->      Zw10(Zwilch!1,bound~yes).Zwilch(Zw10!1)      k1
     Zw10(Zwilch!1,bound~yes).Zwilch(Zw10!1,bound~no)      ->      Zw10(Zwilch!1,bound~yes).Zwilch(Zw10!1,bound~yes)      k3
     Zw10(Rod1,bound~yes) + Rod1(Zw10)      ->      Zw10(Rod1!1,bound~yes).Rod1(Zw10!1)      k1
     Zw10(Rod1!1,bound~yes).Rod1(Zw10!1,bound~no)      ->      Zw10(Rod1!1,bound~yes).Rod1(Zw10!1,bound~yes)      k3
     Zw10(Knl1,bound~yes) + Knl1(Zw10)      ->      Zw10(Knl1!1,bound~yes).Knl1(Zw10!1)      k1
     Zw10(Knl1!1,bound~yes).Knl1(Zw10!1,bound~no)      ->      Zw10(Knl1!1,bound~yes).Knl1(Zw10!1,bound~yes)      k3
     Zw10(BubR1,bound~yes) + BubR1(Zw10)      ->      Zw10(BubR1!1,bound~yes).BubR1(Zw10!1)      k1
     Zw10(BubR1!1,bound~yes).BubR1(Zw10!1,bound~no)      ->      Zw10(BubR1!1,bound~yes).BubR1(Zw10!1,bound~yes)      k3
     Zw10(Mad1,bound~yes) + Mad1(Zw10)      ->      Zw10(Mad1!1,bound~yes).Mad1(Zw10!1)      k1
     Zw10(Mad1!1,bound~yes).Mad1(Zw10!1,bound~no)      ->      Zw10(Mad1!1,bound~yes).Mad1(Zw10!1,bound~yes)      k3
     Zw10(Mad2,bound~yes) + Mad2(Zw10)      ->      Zw10(Mad2!1,bound~yes).Mad2(Zw10!1)      k1
     Zw10(Mad2!1,bound~yes).Mad2(Zw10!1,bound~no)      ->      Zw10(Mad2!1,bound~yes).Mad2(Zw10!1,bound~yes)      k3
     Nsl1(Dsn1,bound~yes) + Dsn1(Nsl1)      ->      Nsl1(Dsn1!1,bound~yes).Dsn1(Nsl1!1)      k1
     Nsl1(Dsn1!1,bound~yes).Dsn1(Nsl1!1,bound~no)      ->      Nsl1(Dsn1!1,bound~yes).Dsn1(Nsl1!1,bound~yes)      k3
     Nsl1(Spc24,bound~yes) + Spc24(Nsl1)      ->      Nsl1(Spc24!1,bound~yes).Spc24(Nsl1!1)      k1
     Nsl1(Spc24!1,bound~yes).Spc24(Nsl1!1,bound~no)      ->      Nsl1(Spc24!1,bound~yes).Spc24(Nsl1!1,bound~yes)      k3
     Nsl1(Spc25,bound~yes) + Spc25(Nsl1)      ->      Nsl1(Spc25!1,bound~yes).Spc25(Nsl1!1)      k1
     Nsl1(Spc25!1,bound~yes).Spc25(Nsl1!1,bound~no)      ->      Nsl1(Spc25!1,bound~yes).Spc25(Nsl1!1,bound~yes)      k3
     Rod1(Zwilch,bound~yes) + Zwilch(Rod1)      ->      Rod1(Zwilch!1,bound~yes).Zwilch(Rod1!1)      k1
     Rod1(Zwilch!1,bound~yes).Zwilch(Rod1!1,bound~no)      ->      Rod1(Zwilch!1,bound~yes).Zwilch(Rod1!1,bound~yes)      k3
     Rod1(Zw10,bound~yes) + Zw10(Rod1)      ->      Rod1(Zw10!1,bound~yes).Zw10(Rod1!1)      k1
     Rod1(Zw10!1,bound~yes).Zw10(Rod1!1,bound~no)      ->      Rod1(Zw10!1,bound~yes).Zw10(Rod1!1,bound~yes)      k3
     Rod1(BubR1,bound~yes) + BubR1(Rod1)      ->      Rod1(BubR1!1,bound~yes).BubR1(Rod1!1)      k1
     Rod1(BubR1!1,bound~yes).BubR1(Rod1!1,bound~no)      ->      Rod1(BubR1!1,bound~yes).BubR1(Rod1!1,bound~yes)      k3
     Rod1(Mad1,bound~yes) + Mad1(Rod1)      ->      Rod1(Mad1!1,bound~yes).Mad1(Rod1!1)      k1
     Rod1(Mad1!1,bound~yes).Mad1(Rod1!1,bound~no)      ->      Rod1(Mad1!1,bound~yes).Mad1(Rod1!1,bound~yes)      k3
     Rod1(Mad2,bound~yes) + Mad2(Rod1)      ->      Rod1(Mad2!1,bound~yes).Mad2(Rod1!1)      k1
     Rod1(Mad2!1,bound~yes).Mad2(Rod1!1,bound~no)      ->      Rod1(Mad2!1,bound~yes).Mad2(Rod1!1,bound~yes)      k3
     Knl1(Zwint,bound~yes) + Zwint(Knl1)      ->      Knl1(Zwint!1,bound~yes).Zwint(Knl1!1)      k1
     Knl1(Zwint!1,bound~yes).Zwint(Knl1!1,bound~no)      ->      Knl1(Zwint!1,bound~yes).Zwint(Knl1!1,bound~yes)      k3
     Knl1(Zw10,bound~yes) + Zw10(Knl1)      ->      Knl1(Zw10!1,bound~yes).Zw10(Knl1!1)      k1
     Knl1(Zw10!1,bound~yes).Zw10(Knl1!1,bound~no)      ->      Knl1(Zw10!1,bound~yes).Zw10(Knl1!1,bound~yes)      k3
     Knl1(BubR1,bound~yes) + BubR1(Knl1)      ->      Knl1(BubR1!1,bound~yes).BubR1(Knl1!1)      k1
     Knl1(BubR1!1,bound~yes).BubR1(Knl1!1,bound~no)      ->      Knl1(BubR1!1,bound~yes).BubR1(Knl1!1,bound~yes)      k3
     Knl1(Bub1,bound~yes) + Bub1(Knl1)      ->      Knl1(Bub1!1,bound~yes).Bub1(Knl1!1)      k1
     Knl1(Bub1!1,bound~yes).Bub1(Knl1!1,bound~no)      ->      Knl1(Bub1!1,bound~yes).Bub1(Knl1!1,bound~yes)      k3
     Spc24(Nsl1,bound~yes) + Nsl1(Spc24)      ->      Spc24(Nsl1!1,bound~yes).Nsl1(Spc24!1)      k1
     Spc24(Nsl1!1,bound~yes).Nsl1(Spc24!1,bound~no)      ->      Spc24(Nsl1!1,bound~yes).Nsl1(Spc24!1,bound~yes)      k3
     Spc24(Spc25,bound~yes) + Spc25(Spc24)      ->      Spc24(Spc25!1,bound~yes).Spc25(Spc24!1)      k1
     Spc24(Spc25!1,bound~yes).Spc25(Spc24!1,bound~no)      ->      Spc24(Spc25!1,bound~yes).Spc25(Spc24!1,bound~yes)      k3
     Spc24(CenpTChain,bound~yes) + CenpTChain(Spc24)      ->      Spc24(CenpTChain!1,bound~yes).CenpTChain(Spc24!1)      k1
     Spc24(CenpTChain!1,bound~yes).CenpTChain(Spc24!1,bound~no)      ->      Spc24(CenpTChain!1,bound~yes).CenpTChain(Spc24!1,bound~yes)      k3
     Spc24(Ndc80Chain2,bound~yes) + Ndc80Chain2(Spc24)      ->      Spc24(Ndc80Chain2!1,bound~yes).Ndc80Chain2(Spc24!1)      k1
     Spc24(Ndc80Chain2!1,bound~yes).Ndc80Chain2(Spc24!1,bound~no)      ->      Spc24(Ndc80Chain2!1,bound~yes).Ndc80Chain2(Spc24!1,bound~yes)      k3
     Spc25(Nsl1,bound~yes) + Nsl1(Spc25)      ->      Spc25(Nsl1!1,bound~yes).Nsl1(Spc25!1)      k1
     Spc25(Nsl1!1,bound~yes).Nsl1(Spc25!1,bound~no)      ->      Spc25(Nsl1!1,bound~yes).Nsl1(Spc25!1,bound~yes)      k3
     Spc25(Spc24,bound~yes) + Spc24(Spc25)      ->      Spc25(Spc24!1,bound~yes).Spc24(Spc25!1)      k1
     Spc25(Spc24!1,bound~yes).Spc24(Spc25!1,bound~no)      ->      Spc25(Spc24!1,bound~yes).Spc24(Spc25!1,bound~yes)      k3
     Spc25(Nuf2,bound~yes) + Nuf2(Spc25)      ->      Spc25(Nuf2!1,bound~yes).Nuf2(Spc25!1)      k1
     Spc25(Nuf2!1,bound~yes).Nuf2(Spc25!1,bound~no)      ->      Spc25(Nuf2!1,bound~yes).Nuf2(Spc25!1,bound~yes)      k3
     Hec1(Nuf2,bound~yes) + Nuf2(Hec1)      ->      Hec1(Nuf2!1,bound~yes).Nuf2(Hec1!1)      k1
     Hec1(Nuf2!1,bound~yes).Nuf2(Hec1!1,bound~no)      ->      Hec1(Nuf2!1,bound~yes).Nuf2(Hec1!1,bound~yes)      k3
     Hec1(Mps1,bound~yes) + Mps1(Hec1)      ->      Hec1(Mps1!1,bound~yes).Mps1(Hec1!1)      k1
     Hec1(Mps1!1,bound~yes).Mps1(Hec1!1,bound~no)      ->      Hec1(Mps1!1,bound~yes).Mps1(Hec1!1,bound~yes)      k3
     Hec1(Ndc80Chain2,bound~yes) + Ndc80Chain2(Hec1)      ->      Hec1(Ndc80Chain2!1,bound~yes).Ndc80Chain2(Hec1!1)      k1
     Hec1(Ndc80Chain2!1,bound~yes).Ndc80Chain2(Hec1!1,bound~no)      ->      Hec1(Ndc80Chain2!1,bound~yes).Ndc80Chain2(Hec1!1,bound~yes)      k3
     Nuf2(Spc25,bound~yes) + Spc25(Nuf2)      ->      Nuf2(Spc25!1,bound~yes).Spc25(Nuf2!1)      k1
     Nuf2(Spc25!1,bound~yes).Spc25(Nuf2!1,bound~no)      ->      Nuf2(Spc25!1,bound~yes).Spc25(Nuf2!1,bound~yes)      k3
     Nuf2(Hec1,bound~yes) + Hec1(Nuf2)      ->      Nuf2(Hec1!1,bound~yes).Hec1(Nuf2!1)      k1
     Nuf2(Hec1!1,bound~yes).Hec1(Nuf2!1,bound~no)      ->      Nuf2(Hec1!1,bound~yes).Hec1(Nuf2!1,bound~yes)      k3
     BubR1(Zw10,bound~yes) + Zw10(BubR1)      ->      BubR1(Zw10!1,bound~yes).Zw10(BubR1!1)      k1
     BubR1(Zw10!1,bound~yes).Zw10(BubR1!1,bound~no)      ->      BubR1(Zw10!1,bound~yes).Zw10(BubR1!1,bound~yes)      k3
     BubR1(Rod1,bound~yes) + Rod1(BubR1)      ->      BubR1(Rod1!1,bound~yes).Rod1(BubR1!1)      k1
     BubR1(Rod1!1,bound~yes).Rod1(BubR1!1,bound~no)      ->      BubR1(Rod1!1,bound~yes).Rod1(BubR1!1,bound~yes)      k3
     BubR1(Knl1,bound~yes) + Knl1(BubR1)      ->      BubR1(Knl1!1,bound~yes).Knl1(BubR1!1)      k1
     BubR1(Knl1!1,bound~yes).Knl1(BubR1!1,bound~no)      ->      BubR1(Knl1!1,bound~yes).Knl1(BubR1!1,bound~yes)      k3
     BubR1(Bub1,bound~yes) + Bub1(BubR1)      ->      BubR1(Bub1!1,bound~yes).Bub1(BubR1!1)      k1
     BubR1(Bub1!1,bound~yes).Bub1(BubR1!1,bound~no)      ->      BubR1(Bub1!1,bound~yes).Bub1(BubR1!1,bound~yes)      k3
     BubR1(Mps1,bound~yes) + Mps1(BubR1)      ->      BubR1(Mps1!1,bound~yes).Mps1(BubR1!1)      k1
     BubR1(Mps1!1,bound~yes).Mps1(BubR1!1,bound~no)      ->      BubR1(Mps1!1,bound~yes).Mps1(BubR1!1,bound~yes)      k3
     BubR1(Bub3,bound~yes) + Bub3(BubR1)      ->      BubR1(Bub3!1,bound~yes).Bub3(BubR1!1)      k1
     BubR1(Bub3!1,bound~yes).Bub3(BubR1!1,bound~no)      ->      BubR1(Bub3!1,bound~yes).Bub3(BubR1!1,bound~yes)      k3
     BubR1(Cdc20,bound~yes) + Cdc20(BubR1)      ->      BubR1(Cdc20!1,bound~yes).Cdc20(BubR1!1)      k1
     BubR1(Cdc20!1,bound~yes).Cdc20(BubR1!1,bound~no)      ->      BubR1(Cdc20!1,bound~yes).Cdc20(BubR1!1,bound~yes)      k3
     BubR1(Apc3,bound~yes) + Apc3(BubR1)      ->      BubR1(Apc3!1,bound~yes).Apc3(BubR1!1)      k1
     BubR1(Apc3!1,bound~yes).Apc3(BubR1!1,bound~no)      ->      BubR1(Apc3!1,bound~yes).Apc3(BubR1!1,bound~yes)      k3
     BubR1(Apc4,bound~yes) + Apc4(BubR1)      ->      BubR1(Apc4!1,bound~yes).Apc4(BubR1!1)      k1
     BubR1(Apc4!1,bound~yes).Apc4(BubR1!1,bound~no)      ->      BubR1(Apc4!1,bound~yes).Apc4(BubR1!1,bound~yes)      k3
     BubR1(Apc5,bound~yes) + Apc5(BubR1)      ->      BubR1(Apc5!1,bound~yes).Apc5(BubR1!1)      k1
     BubR1(Apc5!1,bound~yes).Apc5(BubR1!1,bound~no)      ->      BubR1(Apc5!1,bound~yes).Apc5(BubR1!1,bound~yes)      k3
     Bub1(Knl1,bound~yes) + Knl1(Bub1)      ->      Bub1(Knl1!1,bound~yes).Knl1(Bub1!1)      k1
     Bub1(Knl1!1,bound~yes).Knl1(Bub1!1,bound~no)      ->      Bub1(Knl1!1,bound~yes).Knl1(Bub1!1,bound~yes)      k3
     Bub1(BubR1,bound~yes) + BubR1(Bub1)      ->      Bub1(BubR1!1,bound~yes).BubR1(Bub1!1)      k1
     Bub1(BubR1!1,bound~yes).BubR1(Bub1!1,bound~no)      ->      Bub1(BubR1!1,bound~yes).BubR1(Bub1!1,bound~yes)      k3
     Bub1(Bub3,bound~yes) + Bub3(Bub1)      ->      Bub1(Bub3!1,bound~yes).Bub3(Bub1!1)      k1
     Bub1(Bub3!1,bound~yes).Bub3(Bub1!1,bound~no)      ->      Bub1(Bub3!1,bound~yes).Bub3(Bub1!1,bound~yes)      k3
     Bub1(Mad1,bound~yes) + Mad1(Bub1)      ->      Bub1(Mad1!1,bound~yes).Mad1(Bub1!1)      k1
     Bub1(Mad1!1,bound~yes).Mad1(Bub1!1,bound~no)      ->      Bub1(Mad1!1,bound~yes).Mad1(Bub1!1,bound~yes)      k3
     Mps1(Mis12,bound~yes) + Mis12(Mps1)      ->      Mps1(Mis12!1,bound~yes).Mis12(Mps1!1)      k1
     Mps1(Mis12!1,bound~yes).Mis12(Mps1!1,bound~no)      ->      Mps1(Mis12!1,bound~yes).Mis12(Mps1!1,bound~yes)      k3
     Mps1(Hec1,bound~yes) + Hec1(Mps1)      ->      Mps1(Hec1!1,bound~yes).Hec1(Mps1!1)      k1
     Mps1(Hec1!1,bound~yes).Hec1(Mps1!1,bound~no)      ->      Mps1(Hec1!1,bound~yes).Hec1(Mps1!1,bound~yes)      k3
     Mps1(BubR1,bound~yes) + BubR1(Mps1)      ->      Mps1(BubR1!1,bound~yes).BubR1(Mps1!1)      k1
     Mps1(BubR1!1,bound~yes).BubR1(Mps1!1,bound~no)      ->      Mps1(BubR1!1,bound~yes).BubR1(Mps1!1,bound~yes)      k3
     Bub3(BubR1,bound~yes) + BubR1(Bub3)      ->      Bub3(BubR1!1,bound~yes).BubR1(Bub3!1)      k1
     Bub3(BubR1!1,bound~yes).BubR1(Bub3!1,bound~no)      ->      Bub3(BubR1!1,bound~yes).BubR1(Bub3!1,bound~yes)      k3
     Bub3(Bub1,bound~yes) + Bub1(Bub3)      ->      Bub3(Bub1!1,bound~yes).Bub1(Bub3!1)      k1
     Bub3(Bub1!1,bound~yes).Bub1(Bub3!1,bound~no)      ->      Bub3(Bub1!1,bound~yes).Bub1(Bub3!1,bound~yes)      k3
     Mad1(Zw10,bound~yes) + Zw10(Mad1)      ->      Mad1(Zw10!1,bound~yes).Zw10(Mad1!1)      k1
     Mad1(Zw10!1,bound~yes).Zw10(Mad1!1,bound~no)      ->      Mad1(Zw10!1,bound~yes).Zw10(Mad1!1,bound~yes)      k3
     Mad1(Rod1,bound~yes) + Rod1(Mad1)      ->      Mad1(Rod1!1,bound~yes).Rod1(Mad1!1)      k1
     Mad1(Rod1!1,bound~yes).Rod1(Mad1!1,bound~no)      ->      Mad1(Rod1!1,bound~yes).Rod1(Mad1!1,bound~yes)      k3
     Mad1(Bub1,bound~yes) + Bub1(Mad1)      ->      Mad1(Bub1!1,bound~yes).Bub1(Mad1!1)      k1
     Mad1(Bub1!1,bound~yes).Bub1(Mad1!1,bound~no)      ->      Mad1(Bub1!1,bound~yes).Bub1(Mad1!1,bound~yes)      k3
     Mad1(Mad1,bound~yes) + Mad1(Mad1)      ->      Mad1(Mad1!1,bound~yes).Mad1(Mad1!1)      k1
     Mad1(Mad1!1,bound~yes).Mad1(Mad1!1,bound~no)      ->      Mad1(Mad1!1,bound~yes).Mad1(Mad1!1,bound~yes)      k3
     Mad1(Mad2,bound~yes) + Mad2(Mad1)      ->      Mad1(Mad2!1,bound~yes).Mad2(Mad1!1)      k1
     Mad1(Mad2!1,bound~yes).Mad2(Mad1!1,bound~no)      ->      Mad1(Mad2!1,bound~yes).Mad2(Mad1!1,bound~yes)      k3
     Mad2(Zw10,bound~yes) + Zw10(Mad2)      ->      Mad2(Zw10!1,bound~yes).Zw10(Mad2!1)      k1
     Mad2(Zw10!1,bound~yes).Zw10(Mad2!1,bound~no)      ->      Mad2(Zw10!1,bound~yes).Zw10(Mad2!1,bound~yes)      k3
     Mad2(Rod1,bound~yes) + Rod1(Mad2)      ->      Mad2(Rod1!1,bound~yes).Rod1(Mad2!1)      k1
     Mad2(Rod1!1,bound~yes).Rod1(Mad2!1,bound~no)      ->      Mad2(Rod1!1,bound~yes).Rod1(Mad2!1,bound~yes)      k3
     Mad2(Mad1,bound~yes) + Mad1(Mad2)      ->      Mad2(Mad1!1,bound~yes).Mad1(Mad2!1)      k1
     Mad2(Mad1!1,bound~yes).Mad1(Mad2!1,bound~no)      ->      Mad2(Mad1!1,bound~yes).Mad1(Mad2!1,bound~yes)      k3
     Mad2(Cdc20,bound~yes) + Cdc20(Mad2)      ->      Mad2(Cdc20!1,bound~yes).Cdc20(Mad2!1)      k1
     Mad2(Cdc20!1,bound~yes).Cdc20(Mad2!1,bound~no)      ->      Mad2(Cdc20!1,bound~yes).Cdc20(Mad2!1,bound~yes)      k3
     Cdc20(BubR1,bound~yes) + BubR1(Cdc20)      ->      Cdc20(BubR1!1,bound~yes).BubR1(Cdc20!1)      k1
     Cdc20(BubR1!1,bound~yes).BubR1(Cdc20!1,bound~no)      ->      Cdc20(BubR1!1,bound~yes).BubR1(Cdc20!1,bound~yes)      k3
     Cdc20(Mad2,bound~yes) + Mad2(Cdc20)      ->      Cdc20(Mad2!1,bound~yes).Mad2(Cdc20!1)      k1
     Cdc20(Mad2!1,bound~yes).Mad2(Cdc20!1,bound~no)      ->      Cdc20(Mad2!1,bound~yes).Mad2(Cdc20!1,bound~yes)      k3
     Cdc20(Apc2,bound~yes) + Apc2(Cdc20)      ->      Cdc20(Apc2!1,bound~yes).Apc2(Cdc20!1)      k1
     Cdc20(Apc2!1,bound~yes).Apc2(Cdc20!1,bound~no)      ->      Cdc20(Apc2!1,bound~yes).Apc2(Cdc20!1,bound~yes)      k3
     Apc1(Apc2,bound~yes) + Apc2(Apc1)      ->      Apc1(Apc2!1,bound~yes).Apc2(Apc1!1)      k1
     Apc1(Apc2!1,bound~yes).Apc2(Apc1!1,bound~no)      ->      Apc1(Apc2!1,bound~yes).Apc2(Apc1!1,bound~yes)      k3
     Apc1(Apc4,bound~yes) + Apc4(Apc1)      ->      Apc1(Apc4!1,bound~yes).Apc4(Apc1!1)      k1
     Apc1(Apc4!1,bound~yes).Apc4(Apc1!1,bound~no)      ->      Apc1(Apc4!1,bound~yes).Apc4(Apc1!1,bound~yes)      k3
     Apc1(Apc5,bound~yes) + Apc5(Apc1)      ->      Apc1(Apc5!1,bound~yes).Apc5(Apc1!1)      k1
     Apc1(Apc5!1,bound~yes).Apc5(Apc1!1,bound~no)      ->      Apc1(Apc5!1,bound~yes).Apc5(Apc1!1,bound~yes)      k3
     Apc1(Apc11,bound~yes) + Apc11(Apc1)      ->      Apc1(Apc11!1,bound~yes).Apc11(Apc1!1)      k1
     Apc1(Apc11!1,bound~yes).Apc11(Apc1!1,bound~no)      ->      Apc1(Apc11!1,bound~yes).Apc11(Apc1!1,bound~yes)      k3
     Apc2(Cdc20,bound~yes) + Cdc20(Apc2)      ->      Apc2(Cdc20!1,bound~yes).Cdc20(Apc2!1)      k1
     Apc2(Cdc20!1,bound~yes).Cdc20(Apc2!1,bound~no)      ->      Apc2(Cdc20!1,bound~yes).Cdc20(Apc2!1,bound~yes)      k3
     Apc2(Apc1,bound~yes) + Apc1(Apc2)      ->      Apc2(Apc1!1,bound~yes).Apc1(Apc2!1)      k1
     Apc2(Apc1!1,bound~yes).Apc1(Apc2!1,bound~no)      ->      Apc2(Apc1!1,bound~yes).Apc1(Apc2!1,bound~yes)      k3
     Apc2(Apc3,bound~yes) + Apc3(Apc2)      ->      Apc2(Apc3!1,bound~yes).Apc3(Apc2!1)      k1
     Apc2(Apc3!1,bound~yes).Apc3(Apc2!1,bound~no)      ->      Apc2(Apc3!1,bound~yes).Apc3(Apc2!1,bound~yes)      k3
     Apc2(Apc7,bound~yes) + Apc7(Apc2)      ->      Apc2(Apc7!1,bound~yes).Apc7(Apc2!1)      k1
     Apc2(Apc7!1,bound~yes).Apc7(Apc2!1,bound~no)      ->      Apc2(Apc7!1,bound~yes).Apc7(Apc2!1,bound~yes)      k3
     Apc2(Apc8,bound~yes) + Apc8(Apc2)      ->      Apc2(Apc8!1,bound~yes).Apc8(Apc2!1)      k1
     Apc2(Apc8!1,bound~yes).Apc8(Apc2!1,bound~no)      ->      Apc2(Apc8!1,bound~yes).Apc8(Apc2!1,bound~yes)      k3
     Apc2(Apc10,bound~yes) + Apc10(Apc2)      ->      Apc2(Apc10!1,bound~yes).Apc10(Apc2!1)      k1
     Apc2(Apc10!1,bound~yes).Apc10(Apc2!1,bound~no)      ->      Apc2(Apc10!1,bound~yes).Apc10(Apc2!1,bound~yes)      k3
     Apc2(Apc11,bound~yes) + Apc11(Apc2)      ->      Apc2(Apc11!1,bound~yes).Apc11(Apc2!1)      k1
     Apc2(Apc11!1,bound~yes).Apc11(Apc2!1,bound~no)      ->      Apc2(Apc11!1,bound~yes).Apc11(Apc2!1,bound~yes)      k3
     Apc3(BubR1,bound~yes) + BubR1(Apc3)      ->      Apc3(BubR1!1,bound~yes).BubR1(Apc3!1)      k1
     Apc3(BubR1!1,bound~yes).BubR1(Apc3!1,bound~no)      ->      Apc3(BubR1!1,bound~yes).BubR1(Apc3!1,bound~yes)      k3
     Apc3(Apc2,bound~yes) + Apc2(Apc3)      ->      Apc3(Apc2!1,bound~yes).Apc2(Apc3!1)      k1
     Apc3(Apc2!1,bound~yes).Apc2(Apc3!1,bound~no)      ->      Apc3(Apc2!1,bound~yes).Apc2(Apc3!1,bound~yes)      k3
     Apc4(BubR1,bound~yes) + BubR1(Apc4)      ->      Apc4(BubR1!1,bound~yes).BubR1(Apc4!1)      k1
     Apc4(BubR1!1,bound~yes).BubR1(Apc4!1,bound~no)      ->      Apc4(BubR1!1,bound~yes).BubR1(Apc4!1,bound~yes)      k3
     Apc4(Apc1,bound~yes) + Apc1(Apc4)      ->      Apc4(Apc1!1,bound~yes).Apc1(Apc4!1)      k1
     Apc4(Apc1!1,bound~yes).Apc1(Apc4!1,bound~no)      ->      Apc4(Apc1!1,bound~yes).Apc1(Apc4!1,bound~yes)      k3
     Apc4(Apc5,bound~yes) + Apc5(Apc4)      ->      Apc4(Apc5!1,bound~yes).Apc5(Apc4!1)      k1
     Apc4(Apc5!1,bound~yes).Apc5(Apc4!1,bound~no)      ->      Apc4(Apc5!1,bound~yes).Apc5(Apc4!1,bound~yes)      k3
     Apc4(Apc12,bound~yes) + Apc12(Apc4)      ->      Apc4(Apc12!1,bound~yes).Apc12(Apc4!1)      k1
     Apc4(Apc12!1,bound~yes).Apc12(Apc4!1,bound~no)      ->      Apc4(Apc12!1,bound~yes).Apc12(Apc4!1,bound~yes)      k3
     Apc5(BubR1,bound~yes) + BubR1(Apc5)      ->      Apc5(BubR1!1,bound~yes).BubR1(Apc5!1)      k1
     Apc5(BubR1!1,bound~yes).BubR1(Apc5!1,bound~no)      ->      Apc5(BubR1!1,bound~yes).BubR1(Apc5!1,bound~yes)      k3
     Apc5(Apc1,bound~yes) + Apc1(Apc5)      ->      Apc5(Apc1!1,bound~yes).Apc1(Apc5!1)      k1
     Apc5(Apc1!1,bound~yes).Apc1(Apc5!1,bound~no)      ->      Apc5(Apc1!1,bound~yes).Apc1(Apc5!1,bound~yes)      k3
     Apc5(Apc4,bound~yes) + Apc4(Apc5)      ->      Apc5(Apc4!1,bound~yes).Apc4(Apc5!1)      k1
     Apc5(Apc4!1,bound~yes).Apc4(Apc5!1,bound~no)      ->      Apc5(Apc4!1,bound~yes).Apc4(Apc5!1,bound~yes)      k3
     Apc5(Apc12,bound~yes) + Apc12(Apc5)      ->      Apc5(Apc12!1,bound~yes).Apc12(Apc5!1)      k1
     Apc5(Apc12!1,bound~yes).Apc12(Apc5!1,bound~no)      ->      Apc5(Apc12!1,bound~yes).Apc12(Apc5!1,bound~yes)      k3
     Apc5(Apc13,bound~yes) + Apc13(Apc5)      ->      Apc5(Apc13!1,bound~yes).Apc13(Apc5!1)      k1
     Apc5(Apc13!1,bound~yes).Apc13(Apc5!1,bound~no)      ->      Apc5(Apc13!1,bound~yes).Apc13(Apc5!1,bound~yes)      k3
     Apc6(Apc12,bound~yes) + Apc12(Apc6)      ->      Apc6(Apc12!1,bound~yes).Apc12(Apc6!1)      k1
     Apc6(Apc12!1,bound~yes).Apc12(Apc6!1,bound~no)      ->      Apc6(Apc12!1,bound~yes).Apc12(Apc6!1,bound~yes)      k3
     Apc7(Apc2,bound~yes) + Apc2(Apc7)      ->      Apc7(Apc2!1,bound~yes).Apc2(Apc7!1)      k1
     Apc7(Apc2!1,bound~yes).Apc2(Apc7!1,bound~no)      ->      Apc7(Apc2!1,bound~yes).Apc2(Apc7!1,bound~yes)      k3
     Apc7(Apc12,bound~yes) + Apc12(Apc7)      ->      Apc7(Apc12!1,bound~yes).Apc12(Apc7!1)      k1
     Apc7(Apc12!1,bound~yes).Apc12(Apc7!1,bound~no)      ->      Apc7(Apc12!1,bound~yes).Apc12(Apc7!1,bound~yes)      k3
     Apc7(Apc13,bound~yes) + Apc13(Apc7)      ->      Apc7(Apc13!1,bound~yes).Apc13(Apc7!1)      k1
     Apc7(Apc13!1,bound~yes).Apc13(Apc7!1,bound~no)      ->      Apc7(Apc13!1,bound~yes).Apc13(Apc7!1,bound~yes)      k3
     Apc8(Apc2,bound~yes) + Apc2(Apc8)      ->      Apc8(Apc2!1,bound~yes).Apc2(Apc8!1)      k1
     Apc8(Apc2!1,bound~yes).Apc2(Apc8!1,bound~no)      ->      Apc8(Apc2!1,bound~yes).Apc2(Apc8!1,bound~yes)      k3
     Apc8(Apc12,bound~yes) + Apc12(Apc8)      ->      Apc8(Apc12!1,bound~yes).Apc12(Apc8!1)      k1
     Apc8(Apc12!1,bound~yes).Apc12(Apc8!1,bound~no)      ->      Apc8(Apc12!1,bound~yes).Apc12(Apc8!1,bound~yes)      k3
     Apc8(Apc13,bound~yes) + Apc13(Apc8)      ->      Apc8(Apc13!1,bound~yes).Apc13(Apc8!1)      k1
     Apc8(Apc13!1,bound~yes).Apc13(Apc8!1,bound~no)      ->      Apc8(Apc13!1,bound~yes).Apc13(Apc8!1,bound~yes)      k3
     Apc10(Apc2,bound~yes) + Apc2(Apc10)      ->      Apc10(Apc2!1,bound~yes).Apc2(Apc10!1)      k1
     Apc10(Apc2!1,bound~yes).Apc2(Apc10!1,bound~no)      ->      Apc10(Apc2!1,bound~yes).Apc2(Apc10!1,bound~yes)      k3
     Apc11(Apc1,bound~yes) + Apc1(Apc11)      ->      Apc11(Apc1!1,bound~yes).Apc1(Apc11!1)      k1
     Apc11(Apc1!1,bound~yes).Apc1(Apc11!1,bound~no)      ->      Apc11(Apc1!1,bound~yes).Apc1(Apc11!1,bound~yes)      k3
     Apc11(Apc2,bound~yes) + Apc2(Apc11)      ->      Apc11(Apc2!1,bound~yes).Apc2(Apc11!1)      k1
     Apc11(Apc2!1,bound~yes).Apc2(Apc11!1,bound~no)      ->      Apc11(Apc2!1,bound~yes).Apc2(Apc11!1,bound~yes)      k3
     Apc12(Apc4,bound~yes) + Apc4(Apc12)      ->      Apc12(Apc4!1,bound~yes).Apc4(Apc12!1)      k1
     Apc12(Apc4!1,bound~yes).Apc4(Apc12!1,bound~no)      ->      Apc12(Apc4!1,bound~yes).Apc4(Apc12!1,bound~yes)      k3
     Apc12(Apc5,bound~yes) + Apc5(Apc12)      ->      Apc12(Apc5!1,bound~yes).Apc5(Apc12!1)      k1
     Apc12(Apc5!1,bound~yes).Apc5(Apc12!1,bound~no)      ->      Apc12(Apc5!1,bound~yes).Apc5(Apc12!1,bound~yes)      k3
     Apc12(Apc6,bound~yes) + Apc6(Apc12)      ->      Apc12(Apc6!1,bound~yes).Apc6(Apc12!1)      k1
     Apc12(Apc6!1,bound~yes).Apc6(Apc12!1,bound~no)      ->      Apc12(Apc6!1,bound~yes).Apc6(Apc12!1,bound~yes)      k3
     Apc12(Apc7,bound~yes) + Apc7(Apc12)      ->      Apc12(Apc7!1,bound~yes).Apc7(Apc12!1)      k1
     Apc12(Apc7!1,bound~yes).Apc7(Apc12!1,bound~no)      ->      Apc12(Apc7!1,bound~yes).Apc7(Apc12!1,bound~yes)      k3
     Apc12(Apc8,bound~yes) + Apc8(Apc12)      ->      Apc12(Apc8!1,bound~yes).Apc8(Apc12!1)      k1
     Apc12(Apc8!1,bound~yes).Apc8(Apc12!1,bound~no)      ->      Apc12(Apc8!1,bound~yes).Apc8(Apc12!1,bound~yes)      k3
     Apc12(Apc13,bound~yes) + Apc13(Apc12)      ->      Apc12(Apc13!1,bound~yes).Apc13(Apc12!1)      k1
     Apc12(Apc13!1,bound~yes).Apc13(Apc12!1,bound~no)      ->      Apc12(Apc13!1,bound~yes).Apc13(Apc12!1,bound~yes)      k3
     Apc13(Apc5,bound~yes) + Apc5(Apc13)      ->      Apc13(Apc5!1,bound~yes).Apc5(Apc13!1)      k1
     Apc13(Apc5!1,bound~yes).Apc5(Apc13!1,bound~no)      ->      Apc13(Apc5!1,bound~yes).Apc5(Apc13!1,bound~yes)      k3
     Apc13(Apc7,bound~yes) + Apc7(Apc13)      ->      Apc13(Apc7!1,bound~yes).Apc7(Apc13!1)      k1
     Apc13(Apc7!1,bound~yes).Apc7(Apc13!1,bound~no)      ->      Apc13(Apc7!1,bound~yes).Apc7(Apc13!1,bound~yes)      k3
     Apc13(Apc8,bound~yes) + Apc8(Apc13)      ->      Apc13(Apc8!1,bound~yes).Apc8(Apc13!1)      k1
     Apc13(Apc8!1,bound~yes).Apc8(Apc13!1,bound~no)      ->      Apc13(Apc8!1,bound~yes).Apc8(Apc13!1,bound~yes)      k3
     Apc13(Apc12,bound~yes) + Apc12(Apc13)      ->      Apc13(Apc12!1,bound~yes).Apc12(Apc13!1)      k1
     Apc13(Apc12!1,bound~yes).Apc12(Apc13!1,bound~no)      ->      Apc13(Apc12!1,bound~yes).Apc12(Apc13!1,bound~yes)      k3
     CenpQ-N(CenpU,bound~yes) + CenpU(CenpQ-N)      ->      CenpQ-N(CenpU!1,bound~yes).CenpU(CenpQ-N!1)      k1
     CenpQ-N(CenpU!1,bound~yes).CenpU(CenpQ-N!1,bound~no)      ->      CenpQ-N(CenpU!1,bound~yes).CenpU(CenpQ-N!1,bound~yes)      k3
     CenpQ-N(CenpO,bound~yes) + CenpO(CenpQ-N)      ->      CenpQ-N(CenpO!1,bound~yes).CenpO(CenpQ-N!1)      k1
     CenpQ-N(CenpO!1,bound~yes).CenpO(CenpQ-N!1,bound~no)      ->      CenpQ-N(CenpO!1,bound~yes).CenpO(CenpQ-N!1,bound~yes)      k3
     CenpQ-N(CenpQ-N,bound~yes) + CenpQ-N(CenpQ-N)      ->      CenpQ-N(CenpQ-N!1,bound~yes).CenpQ-N(CenpQ-N!1)      k1
     CenpQ-N(CenpQ-N!1,bound~yes).CenpQ-N(CenpQ-N!1,bound~no)      ->      CenpQ-N(CenpQ-N!1,bound~yes).CenpQ-N(CenpQ-N!1,bound~yes)      k3
     CenpQ-N(CenpQChain,bound~yes) + CenpQChain(CenpQ-N)      ->      CenpQ-N(CenpQChain!1,bound~yes).CenpQChain(CenpQ-N!1)      k1
     CenpQ-N(CenpQChain!1,bound~yes).CenpQChain(CenpQ-N!1,bound~no)      ->      CenpQ-N(CenpQChain!1,bound~yes).CenpQChain(CenpQ-N!1,bound~yes)      k3
     CenpQ-C(CenpB,bound~yes) + CenpB(CenpQ-C)      ->      CenpQ-C(CenpB!1,bound~yes).CenpB(CenpQ-C!1)      k1
     CenpQ-C(CenpB!1,bound~yes).CenpB(CenpQ-C!1,bound~no)      ->      CenpQ-C(CenpB!1,bound~yes).CenpB(CenpQ-C!1,bound~yes)      k3
     CenpQ-C(CenpO,bound~yes) + CenpO(CenpQ-C)      ->      CenpQ-C(CenpO!1,bound~yes).CenpO(CenpQ-C!1)      k1
     CenpQ-C(CenpO!1,bound~yes).CenpO(CenpQ-C!1,bound~no)      ->      CenpQ-C(CenpO!1,bound~yes).CenpO(CenpQ-C!1,bound~yes)      k3
     CenpQ-C(CenpP,bound~yes) + CenpP(CenpQ-C)      ->      CenpQ-C(CenpP!1,bound~yes).CenpP(CenpQ-C!1)      k1
     CenpQ-C(CenpP!1,bound~yes).CenpP(CenpQ-C!1,bound~no)      ->      CenpQ-C(CenpP!1,bound~yes).CenpP(CenpQ-C!1,bound~yes)      k3
     CenpQ-C(CenpQ-C,bound~yes) + CenpQ-C(CenpQ-C)      ->      CenpQ-C(CenpQ-C!1,bound~yes).CenpQ-C(CenpQ-C!1)      k1
     CenpQ-C(CenpQ-C!1,bound~yes).CenpQ-C(CenpQ-C!1,bound~no)      ->      CenpQ-C(CenpQ-C!1,bound~yes).CenpQ-C(CenpQ-C!1,bound~yes)      k3
     CenpQ-C(CenpQChain,bound~yes) + CenpQChain(CenpQ-C)      ->      CenpQ-C(CenpQChain!1,bound~yes).CenpQChain(CenpQ-C!1)      k1
     CenpQ-C(CenpQChain!1,bound~yes).CenpQChain(CenpQ-C!1,bound~no)      ->      CenpQ-C(CenpQChain!1,bound~yes).CenpQChain(CenpQ-C!1,bound~yes)      k3
     CenpQChain(CenpQ-N,bound~yes) + CenpQ-N(CenpQChain)      ->      CenpQChain(CenpQ-N!1,bound~yes).CenpQ-N(CenpQChain!1)      k1
     CenpQChain(CenpQ-N!1,bound~yes).CenpQ-N(CenpQChain!1,bound~no)      ->      CenpQChain(CenpQ-N!1,bound~yes).CenpQ-N(CenpQChain!1,bound~yes)      k3
     CenpQChain(CenpQ-C,bound~yes) + CenpQ-C(CenpQChain)      ->      CenpQChain(CenpQ-C!1,bound~yes).CenpQ-C(CenpQChain!1)      k1
     CenpQChain(CenpQ-C!1,bound~yes).CenpQ-C(CenpQChain!1,bound~no)      ->      CenpQChain(CenpQ-C!1,bound~yes).CenpQ-C(CenpQChain!1,bound~yes)      k3
     CenpTChain(CenpT,bound~yes) + CenpT(CenpTChain)      ->      CenpTChain(CenpT!1,bound~yes).CenpT(CenpTChain!1)      k1
     CenpTChain(CenpT!1,bound~yes).CenpT(CenpTChain!1,bound~no)      ->      CenpTChain(CenpT!1,bound~yes).CenpT(CenpTChain!1,bound~yes)      k3
     CenpTChain(Spc24,bound~yes) + Spc24(CenpTChain)      ->      CenpTChain(Spc24!1,bound~yes).Spc24(CenpTChain!1)      k1
     CenpTChain(Spc24!1,bound~yes).Spc24(CenpTChain!1,bound~no)      ->      CenpTChain(Spc24!1,bound~yes).Spc24(CenpTChain!1,bound~yes)      k3
     CenpC-N(CenpA,bound~yes) + CenpA(CenpC-N)      ->      CenpC-N(CenpA!1,bound~yes).CenpA(CenpC-N!1)      k1
     CenpC-N(CenpA!1,bound~yes).CenpA(CenpC-N!1,bound~no)      ->      CenpC-N(CenpA!1,bound~yes).CenpA(CenpC-N!1,bound~yes)      k3
     CenpC-N(CenpC-C,bound~yes) + CenpC-C(CenpC-N)      ->      CenpC-N(CenpC-C!1,bound~yes).CenpC-C(CenpC-N!1)      k1
     CenpC-N(CenpC-C!1,bound~yes).CenpC-C(CenpC-N!1,bound~no)      ->      CenpC-N(CenpC-C!1,bound~yes).CenpC-C(CenpC-N!1,bound~yes)      k3
     CenpC-N(CenpCChain,bound~yes) + CenpCChain(CenpC-N)      ->      CenpC-N(CenpCChain!1,bound~yes).CenpCChain(CenpC-N!1)      k1
     CenpC-N(CenpCChain!1,bound~yes).CenpCChain(CenpC-N!1,bound~no)      ->      CenpC-N(CenpCChain!1,bound~yes).CenpCChain(CenpC-N!1,bound~yes)      k3
     CenpC-C(CenpB,bound~yes) + CenpB(CenpC-C)      ->      CenpC-C(CenpB!1,bound~yes).CenpB(CenpC-C!1)      k1
     CenpC-C(CenpB!1,bound~yes).CenpB(CenpC-C!1,bound~no)      ->      CenpC-C(CenpB!1,bound~yes).CenpB(CenpC-C!1,bound~yes)      k3
     CenpC-C(CenpC-N,bound~yes) + CenpC-N(CenpC-C)      ->      CenpC-C(CenpC-N!1,bound~yes).CenpC-N(CenpC-C!1)      k1
     CenpC-C(CenpC-N!1,bound~yes).CenpC-N(CenpC-C!1,bound~no)      ->      CenpC-C(CenpC-N!1,bound~yes).CenpC-N(CenpC-C!1,bound~yes)      k3
     CenpC-C(CenpC-C,bound~yes) + CenpC-C(CenpC-C)      ->      CenpC-C(CenpC-C!1,bound~yes).CenpC-C(CenpC-C!1)      k1
     CenpC-C(CenpC-C!1,bound~yes).CenpC-C(CenpC-C!1,bound~no)      ->      CenpC-C(CenpC-C!1,bound~yes).CenpC-C(CenpC-C!1,bound~yes)      k3
     CenpCChain(Nnf1,bound~yes) + Nnf1(CenpCChain)      ->      CenpCChain(Nnf1!1,bound~yes).Nnf1(CenpCChain!1)      k1
     CenpCChain(Nnf1!1,bound~yes).Nnf1(CenpCChain!1,bound~no)      ->      CenpCChain(Nnf1!1,bound~yes).Nnf1(CenpCChain!1,bound~yes)      k3
     CenpCChain(CenpC-N,bound~yes) + CenpC-N(CenpCChain)      ->      CenpCChain(CenpC-N!1,bound~yes).CenpC-N(CenpCChain!1)      k1
     CenpCChain(CenpC-N!1,bound~yes).CenpC-N(CenpCChain!1,bound~no)      ->      CenpCChain(CenpC-N!1,bound~yes).CenpC-N(CenpCChain!1,bound~yes)      k3
     Ndc80Chain2(Spc24,bound~yes) + Spc24(Ndc80Chain2)      ->      Ndc80Chain2(Spc24!1,bound~yes).Spc24(Ndc80Chain2!1)      k1
     Ndc80Chain2(Spc24!1,bound~yes).Spc24(Ndc80Chain2!1,bound~no)      ->      Ndc80Chain2(Spc24!1,bound~yes).Spc24(Ndc80Chain2!1,bound~yes)      k3
     Ndc80Chain2(Hec1,bound~yes) + Hec1(Ndc80Chain2)      ->      Ndc80Chain2(Hec1!1,bound~yes).Hec1(Ndc80Chain2!1)      k1
     Ndc80Chain2(Hec1!1,bound~yes).Hec1(Ndc80Chain2!1,bound~no)      ->      Ndc80Chain2(Hec1!1,bound~yes).Hec1(Ndc80Chain2!1,bound~yes)      k3
     Ndc80Chain2(Ndc80Chain2,bound~yes) + Ndc80Chain2(Ndc80Chain2)      ->      Ndc80Chain2(Ndc80Chain2!1,bound~yes).Ndc80Chain2(Ndc80Chain2!1)      k1
     Ndc80Chain2(Ndc80Chain2!1,bound~yes).Ndc80Chain2(Ndc80Chain2!1,bound~no)      ->      Ndc80Chain2(Ndc80Chain2!1,bound~yes).Ndc80Chain2(Ndc80Chain2!1,bound~yes)      k3
    Ndc80Chain2(Spc24!1,bound~yes).Ndc80Chain2(Hec1!1,bound~no)      ->      Ndc80Chain2(Spc24!1,bound~yes).Ndc80Chain2(Hec1!1,bound~yes)      k3 
     Ndc80Chain2(Hec1!1,bound~yes).Ndc80Chain2(Spc24!1,bound~no)      ->      Ndc80Chain2(Hec1!1,bound~yes).Ndc80Chain2(Spc24!1,bound~yes)      k3 
     CenpQChain(CenpQ-N!1,bound~yes).CenpQChain(CenpQ-C!1,bound~no)      ->      CenpQChain(CenpQ-N!1,bound~yes).CenpQChain(CenpQ-C!1,bound~yes)      k3 
     CenpQChain(CenpQ-C!1,bound~yes).CenpQChain(CenpQ-N!1,bound~no)      ->      CenpQChain(CenpQ-C!1,bound~yes).CenpQChain(CenpQ-N!1,bound~yes)      k3 
     CenpTChain(CenpT!1,bound~yes).CenpTChain(Spc24!1,bound~no)      ->      CenpTChain(CenpT!1,bound~yes).CenpTChain(Spc24!1,bound~yes)      k3 
     CenpTChain(Spc24!1,bound~yes).CenpTChain(CenpT!1,bound~no)      ->      CenpTChain(Spc24!1,bound~yes).CenpTChain(CenpT!1,bound~yes)      k3 
     CenpCChain(Nnf1!1,bound~yes).CenpCChain(CenpC-N!1,bound~no)      ->      CenpCChain(Nnf1!1,bound~yes).CenpCChain(CenpC-N!1,bound~yes)      k3
     CenpCChain(CenpC-N!1,bound~yes).CenpCChain(Nnf1!1,bound~no)      ->      CenpCChain(CenpC-N!1,bound~yes).CenpCChain(Nnf1!1,bound~yes)      k3
     CenpCChain(Nnf1!1,bound~yes).CenpC-N(CenpCChain!1,bound~no)      ->      CenpCChain(Nnf1!1,bound~yes).CenpC-N(CenpCChain!1,bound~yes)      k3

#Dissoziationsregeln

end reaction rules


begin parameters

     CenpU0     6
     CenpB0     6
     CenpK0     6
     CenpO0     6
     CenpR0     6
     CenpP0     6
     CenpA0     0
     CenpM0     6
     CenpT0     0
     CenpW0     6
     CenpN0     2
     CenpI0     0
     CenpS0     6
     H2A0     0
     H2B0     0
     H30     0
     H40     0
     CenpX0     0
     Nnf10     0
     Mis120     0
     Dsn10     0
     Zwint0     0
     Zwilch0     0
     Zw100     0
     Nsl10     0
     Rod10     0
     Knl10     6
     Spc240     0
     Spc250     0
     Hec10     0
     Nuf20     0
     BubR10     6
     Bub10     6
     Mps10     6
     Bub30     6
     Mad10     0
     Mad20     12
     Cdc200     12
     Apc10     0
     Apc20     0
     Apc30     0
     Apc40     0
     Apc50     0
     Apc60     0
     Apc70     0
     Apc80     0
     Apc100     0
     Apc110     0
     Apc120     0
     Apc130     0
     CenpQ-N0     0
     CenpQ-C0     0
     CenpQChain0     0
     CenpTChain0     0
     CenpC-N0     0
     CenpC-C0     0
     CenpCChain0     0
     Ndc80Chain20     0

     k1      1.5e-2
     k2      1.5e-7
     k3      1.5

end parameters
