# Supplementary material for: Spatial Rule-Based Modeling: A Method and Its Application to the Human Mitotic Kinetochore
Source: Cells. 2013 Jul 2;2(3):506–44. doi: 10.3390/cells2030506 (PMC3972674; doi:10.3390/cells2030506)
Supplement: Supplementary File 1 — Supplementary (ZIP, 20783 KB) [file cells-02-00506-s001.zip › cells-03-00506-supplementary/BNGL source files/rosette_unattached.geo]

<?xml version="1.0" ?>
<molecule-geometry-definition>
  <version value="1.01"/>
  <GeneralProperties>
    <property name="GPT_Devi_Dist" value="1.0"/>
    <property name="GPT_Devi_Angle" value="360"/>
    <property name="GPT_Mol_Mass" value="1"/>
    <property name="GPT_Mol_Rad" value="1"/>
    <property name="GPT_Site_Dist" value="1"/>
    <property name="GPT_Force_Repulsion" value="3.0"/>
    <property name="GPT_Force_Bond" value="0.02"/>
    <property name="GPT_Force_Angle" value="0"/>
    <property name="GPT_Force_Dihedral" value="300"/>
    <property name="GPT_Temperature" value="300"/>
    <property name="GPT_Refractory" value="50"/>
    <property name="GPT_Option_Dihedrals" value="1"/>
    <property name="GPT_Option_Impropers" value="0"/>
    <property name="GPT_Option_Rigid" value="1"/>
  </GeneralProperties>
  <DihedralAngles>
    <dihedral angle="90" around="H4(H2B,CenpA!4).CenpA(H4!4,CenpN)"/>
    <dihedral angle="90" around="H4(H2B,H3!4).H3(H4!4,CenpT)"/>
    <dihedral angle="90" around="H4(H2B,H3!4).H3(H4!4,CenpW)"/>
  </DihedralAngles>
  <molecule name="CenpU">
    <property name="GPT_Mol_Mass" value="47.5"/>
    <property name="GPT_Mol_Rad" value="22.03"/>
    <site dist="22.03" name="bound" phi="0" theta="0"/>
    <site dist="22.03" name="CenpB" phi="0" theta="0"/>
    <site dist="22.03" name="CenpK" phi="0" theta="0"/>
    <site dist="22.03" name="CenpO" phi="0" theta="0"/>
    <site dist="22.03" name="CenpR" phi="0" theta="0"/>
    <site dist="22.03" name="CenpP" phi="0" theta="0"/>
    <site dist="22.03" name="CenpM" phi="0" theta="0"/>
    <site dist="22.03" name="CenpI" phi="0" theta="0"/>
    <site dist="22.03" name="CenpQ-N" phi="0" theta="0"/>
  </molecule>
  <molecule name="CenpB">
    <property name="GPT_Mol_Mass" value="65"/>
    <property name="GPT_Mol_Rad" value="24.46"/>
    <site dist="24.46" name="bound" phi="0" theta="0"/>
    <site dist="24.46" name="CenpU" phi="0" theta="0"/>
    <site dist="24.46" name="CenpA" phi="0" theta="0"/>
    <site dist="24.46" name="CenpW" phi="0" theta="0"/>
    <site dist="24.46" name="CenpQ-C" phi="0" theta="0"/>
    <site dist="24.46" name="CenpC-C" phi="0" theta="0"/>
  </molecule>
  <molecule name="CenpK">
    <property name="GPT_Mol_Mass" value="31.5"/>
    <property name="GPT_Mol_Rad" value="19.21"/>
    <site dist="19.21" name="bound" phi="0" theta="0"/>
    <site dist="19.21" name="CenpU" phi="0" theta="0"/>
    <site dist="19.21" name="CenpO" phi="0" theta="0"/>
    <site dist="19.21" name="CenpR" phi="0" theta="0"/>
    <site dist="19.21" name="CenpN" phi="0" theta="0"/>
  </molecule>
  <molecule name="CenpO">
    <property name="GPT_Mol_Mass" value="34"/>
    <property name="GPT_Mol_Rad" value="19.71"/>
    <site dist="19.71" name="bound" phi="0" theta="0"/>
    <site dist="19.71" name="CenpU" phi="0" theta="0"/>
    <site dist="19.71" name="CenpK" phi="0" theta="0"/>
    <site dist="19.71" name="CenpP" phi="0" theta="0"/>
    <site dist="19.71" name="CenpQ-N" phi="0" theta="0"/>
    <site dist="19.71" name="CenpQ-C" phi="0" theta="0"/>
  </molecule>
  <molecule name="CenpR">
    <property name="GPT_Mol_Mass" value="20"/>
    <property name="GPT_Mol_Rad" value="16.51"/>
    <site dist="16.51" name="bound" phi="0" theta="0"/>
    <site dist="16.51" name="CenpU" phi="0" theta="0"/>
    <site dist="16.51" name="CenpK" phi="0" theta="0"/>
  </molecule>
  <molecule name="CenpP">
    <property name="GPT_Mol_Mass" value="33"/>
    <property name="GPT_Mol_Rad" value="19.51"/>
    <site dist="19.51" name="bound" phi="0" theta="0"/>
    <site dist="19.51" name="CenpU" phi="0" theta="0"/>
    <site dist="19.51" name="CenpO" phi="0" theta="0"/>
    <site dist="19.51" name="CenpQ-C" phi="0" theta="0"/>
  </molecule>
  <molecule name="CenpA">
    <property name="GPT_Mol_Mass" value="16"/>
    <property name="GPT_Mol_Rad" value="15.33"/>
    <site dist="15.33" name="bound" phi="0" theta="0"/>
    <site dist="15.33" name="CenpB" phi="0" theta="0"/>
    <site dist="15.33" name="CenpN" phi="0" theta="0"/>
    <site dist="15.33" name="H2A" phi="0" theta="0"/>
    <site dist="15.33" name="H4" phi="0" theta="0"/>
    <site dist="15.33" name="CenpC-N" phi="0" theta="0"/>
  </molecule>
  <molecule name="CenpM">
    <property name="GPT_Mol_Mass" value="20"/>
    <property name="GPT_Mol_Rad" value="16.51"/>
    <site dist="16.51" name="bound" phi="0" theta="0"/>
    <site dist="16.51" name="CenpU" phi="0" theta="0"/>
    <site dist="16.51" name="CenpT" phi="0" theta="0"/>
    <site dist="16.51" name="CenpS" phi="0" theta="0"/>
    <site dist="16.51" name="H3" phi="0" theta="0"/>
  </molecule>
  <molecule name="CenpT">
    <property name="GPT_Mol_Mass" value="30.5"/>
    <property name="GPT_Mol_Rad" value="23.88"/>
    <site dist="23.88" name="bound" phi="0" theta="0"/>
    <site dist="23.88" name="CenpM" phi="0" theta="0"/>
    <site dist="23.88" name="CenpS" phi="0" theta="0"/>
    <site dist="23.88" name="H3" phi="0" theta="0"/>
    <site dist="23.88" name="CenpTChain" phi="0" theta="0"/>
  </molecule>
  <molecule name="CenpW">
    <property name="GPT_Mol_Mass" value="10"/>
    <property name="GPT_Mol_Rad" value="13.11"/>
    <site dist="13.11" name="bound" phi="0" theta="0"/>
    <site dist="13.11" name="CenpB" phi="0" theta="0"/>
    <site dist="13.11" name="H3" phi="0" theta="0"/>
  </molecule>
  <molecule name="CenpN">
    <property name="GPT_Mol_Mass" value="39.5"/>
    <property name="GPT_Mol_Rad" value="20.72"/>
    <site dist="20.72" name="bound" phi="0" theta="0"/>
    <site dist="20.72" name="CenpK" phi="0" theta="0"/>
    <site dist="20.72" name="CenpA" phi="0" theta="0"/>
  </molecule>
  <molecule name="CenpI">
    <property name="GPT_Mol_Mass" value="87"/>
    <property name="GPT_Mol_Rad" value="26.95"/>
    <site dist="26.95" name="bound" phi="0" theta="0"/>
    <site dist="26.95" name="CenpU" phi="0" theta="0"/>
  </molecule>
  <molecule name="CenpS">
    <property name="GPT_Mol_Mass" value="16"/>
    <property name="GPT_Mol_Rad" value="15.33"/>
    <site dist="15.33" name="bound" phi="0" theta="0"/>
    <site dist="15.33" name="CenpM" phi="0" theta="0"/>
    <site dist="15.33" name="CenpT" phi="0" theta="0"/>
    <site dist="15.33" name="H3" phi="0" theta="0"/>
    <site dist="15.33" name="CenpX" phi="0" theta="0"/>
  </molecule>
  <molecule name="H2A">
    <property name="GPT_Mol_Mass" value="14"/>
    <property name="GPT_Mol_Rad" value="14.66"/>
    <site dist="14.66" name="bound" phi="0" theta="0"/>
    <site dist="14.66" name="CenpA" phi="0" theta="0"/>
    <site dist="14.66" name="H2A" phi="0" theta="0"/>
    <site dist="14.66" name="H2B" phi="0" theta="0"/>
    <site dist="14.66" name="H3" phi="0" theta="0"/>
  </molecule>
  <molecule name="H2B">
    <property name="GPT_Mol_Mass" value="14"/>
    <property name="GPT_Mol_Rad" value="14.66"/>
    <site dist="14.66" name="bound" phi="0" theta="0"/>
    <site dist="14.66" name="H2A" phi="0" theta="0"/>
    <site dist="14.66" name="H3" phi="0" theta="0"/>
    <site dist="14.66" name="H4" phi="0" theta="0"/>
  </molecule>
  <molecule name="H3">
    <property name="GPT_Mol_Mass" value="15"/>
    <property name="GPT_Mol_Rad" value="15"/>
    <site dist="15" name="bound" phi="0" theta="0"/>
    <site dist="15" name="CenpM" phi="0" theta="0"/>
    <site dist="15" name="CenpT" phi="0" theta="0"/>
    <site dist="15" name="CenpW" phi="0" theta="0"/>
    <site dist="15" name="CenpS" phi="0" theta="0"/>
    <site dist="15" name="H2A" phi="0" theta="0"/>
    <site dist="15" name="H2B" phi="0" theta="0"/>
    <site dist="15" name="H4" phi="0" theta="0"/>
  </molecule>
  <molecule name="H4">
    <property name="GPT_Mol_Mass" value="11"/>
    <property name="GPT_Mol_Rad" value="13.53"/>
    <site dist="13.53" name="bound" phi="0" theta="0"/>
    <site dist="13.53" name="CenpA" phi="0" theta="0"/>
    <site dist="13.53" name="H2B" phi="0" theta="0"/>
    <site dist="13.53" name="H3" phi="0" theta="0"/>
  </molecule>
  <molecule name="CenpX">
    <property name="GPT_Mol_Mass" value="9"/>
    <property name="GPT_Mol_Rad" value="12.65"/>
    <site dist="12.65" name="bound" phi="0" theta="0"/>
    <site dist="12.65" name="CenpS" phi="0" theta="0"/>
  </molecule>
  <molecule name="Nnf1">
    <property name="GPT_Mol_Mass" value="23.5"/>
    <property name="GPT_Mol_Rad" value="17.42"/>
    <site dist="17.42" name="bound" phi="0" theta="0"/>
    <site dist="17.42" name="Mis12" phi="0" theta="0"/>
    <site dist="17.42" name="CenpCChain" phi="0" theta="0"/>
  </molecule>
  <molecule name="Mis12">
    <property name="GPT_Mol_Mass" value="24"/>
    <property name="GPT_Mol_Rad" value="17.55"/>
    <site dist="17.55" name="bound" phi="0" theta="0"/>
    <site dist="17.55" name="Nnf1" phi="0" theta="0"/>
    <site dist="17.55" name="Dsn1" phi="0" theta="0"/>
    <site dist="17.55" name="Zwint" phi="0" theta="0"/>
    <site dist="17.55" name="Mps1" phi="0" theta="0"/>
  </molecule>
  <molecule name="Dsn1">
    <property name="GPT_Mol_Mass" value="40"/>
    <property name="GPT_Mol_Rad" value="20.8"/>
    <site dist="20.8" name="bound" phi="0" theta="0"/>
    <site dist="20.8" name="Mis12" phi="0" theta="0"/>
    <site dist="20.8" name="Nsl1" phi="0" theta="0"/>
  </molecule>
  <molecule name="Zwint">
    <property name="GPT_Mol_Mass" value="31"/>
    <property name="GPT_Mol_Rad" value="19.11"/>
    <site dist="19.11" name="bound" phi="0" theta="0"/>
    <site dist="19.11" name="Mis12" phi="0" theta="0"/>
    <site dist="19.11" name="Zwilch" phi="0" theta="0"/>
    <site dist="19.11" name="Zw10" phi="0" theta="0"/>
    <site dist="19.11" name="Knl1" phi="0" theta="0"/>
  </molecule>
  <molecule name="Zwilch">
    <property name="GPT_Mol_Mass" value="67"/>
    <property name="GPT_Mol_Rad" value="24.71"/>
    <site dist="24.71" name="bound" phi="0" theta="0"/>
    <site dist="24.71" name="Zwint" phi="0" theta="0"/>
    <site dist="24.71" name="Zw10" phi="0" theta="0"/>
    <site dist="24.71" name="Rod1" phi="0" theta="0"/>
  </molecule>
  <molecule name="Zw10">
    <property name="GPT_Mol_Mass" value="89"/>
    <property name="GPT_Mol_Rad" value="27.16"/>
    <site dist="27.16" name="bound" phi="0" theta="0"/>
    <site dist="27.16" name="Zwint" phi="0" theta="0"/>
    <site dist="27.16" name="Zwilch" phi="0" theta="0"/>
    <site dist="27.16" name="Rod1" phi="0" theta="0"/>
    <site dist="27.16" name="Knl1" phi="0" theta="0"/>
    <site dist="27.16" name="BubR1" phi="0" theta="0"/>
    <site dist="27.16" name="Mad1" phi="0" theta="0"/>
    <site dist="27.16" name="Mad2" phi="0" theta="0"/>
  </molecule>
  <molecule name="Nsl1">
    <property name="GPT_Mol_Mass" value="32"/>
    <property name="GPT_Mol_Rad" value="19.31"/>
    <site dist="19.31" name="bound" phi="0" theta="0"/>
    <site dist="19.31" name="Dsn1" phi="0" theta="0"/>
    <site dist="19.31" name="Spc24" phi="0" theta="0"/>
    <site dist="19.31" name="Spc25" phi="0" theta="0"/>
  </molecule>
  <molecule name="Rod1">
    <property name="GPT_Mol_Mass" value="250"/>
    <property name="GPT_Mol_Rad" value="38.32"/>
    <site dist="38.32" name="bound" phi="0" theta="0"/>
    <site dist="38.32" name="Zwilch" phi="0" theta="0"/>
    <site dist="38.32" name="Zw10" phi="0" theta="0"/>
    <site dist="38.32" name="BubR1" phi="0" theta="0"/>
    <site dist="38.32" name="Mad1" phi="0" theta="0"/>
    <site dist="38.32" name="Mad2" phi="0" theta="0"/>
  </molecule>
  <molecule name="Knl1">
    <property name="GPT_Mol_Mass" value="265"/>
    <property name="GPT_Mol_Rad" value="39.07"/>
    <site dist="39.07" name="bound" phi="0" theta="0"/>
    <site dist="39.07" name="Zwint" phi="0" theta="0"/>
    <site dist="39.07" name="Zw10" phi="0" theta="0"/>
    <site dist="39.07" name="BubR1" phi="0" theta="0"/>
    <site dist="39.07" name="Bub1" phi="0" theta="0"/>
  </molecule>
  <molecule name="Spc24">
    <property name="GPT_Mol_Mass" value="22.5"/>
    <property name="GPT_Mol_Rad" value="17.17"/>
    <site dist="17.17" name="bound" phi="0" theta="0"/>
    <site dist="17.17" name="Nsl1" phi="0" theta="0"/>
    <site dist="17.17" name="Spc25" phi="0" theta="0"/>
    <site dist="17.17" name="CenpTChain" phi="0" theta="0"/>
    <site dist="17.17" name="Ndc80Chain2" phi="0" theta="0"/>
  </molecule>
  <molecule name="Spc25">
    <property name="GPT_Mol_Mass" value="26"/>
    <property name="GPT_Mol_Rad" value="18.02"/>
    <site dist="18.02" name="bound" phi="0" theta="0"/>
    <site dist="18.02" name="Nsl1" phi="0" theta="0"/>
    <site dist="18.02" name="Spc24" phi="0" theta="0"/>
    <site dist="18.02" name="Nuf2" phi="0" theta="0"/>
  </molecule>
  <molecule name="Hec1">
    <property name="GPT_Mol_Mass" value="74"/>
    <property name="GPT_Mol_Rad" value="25.54"/>
    <site dist="25.54" name="bound" phi="0" theta="0"/>
    <site dist="25.54" name="Nuf2" phi="0" theta="0"/>
    <site dist="25.54" name="Mps1" phi="0" theta="0"/>
    <site dist="25.54" name="Ndc80Chain2" phi="0" theta="0"/>
  </molecule>
  <molecule name="Nuf2">
    <property name="GPT_Mol_Mass" value="54"/>
    <property name="GPT_Mol_Rad" value="22.99"/>
    <site dist="22.99" name="bound" phi="0" theta="0"/>
    <site dist="22.99" name="Spc25" phi="0" theta="0"/>
    <site dist="22.99" name="Hec1" phi="0" theta="0"/>
  </molecule>
  <molecule name="BubR1">
    <property name="GPT_Mol_Mass" value="120"/>
    <property name="GPT_Mol_Rad" value="30"/>
    <site dist="30" name="bound" phi="0" theta="0"/>
    <site dist="30" name="Zw10" phi="0" theta="0"/>
    <site dist="30" name="Rod1" phi="0" theta="0"/>
    <site dist="30" name="Knl1" phi="0" theta="0"/>
    <site dist="30" name="Bub1" phi="0" theta="0"/>
    <site dist="30" name="Mps1" phi="0" theta="0"/>
    <site dist="30" name="Bub3" phi="0" theta="0"/>
    <site dist="30" name="Cdc20" phi="0" theta="0"/>
    <site dist="30" name="Apc3" phi="0" theta="0"/>
    <site dist="30" name="Apc4" phi="0" theta="0"/>
    <site dist="30" name="Apc5" phi="0" theta="0"/>
  </molecule>
  <molecule name="Bub1">
    <property name="GPT_Mol_Mass" value="122"/>
    <property name="GPT_Mol_Rad" value="30.17"/>
    <site dist="30.17" name="bound" phi="0" theta="0"/>
    <site dist="30.17" name="Knl1" phi="0" theta="0"/>
    <site dist="30.17" name="BubR1" phi="0" theta="0"/>
    <site dist="30.17" name="Bub3" phi="0" theta="0"/>
    <site dist="30.17" name="Mad1" phi="0" theta="0"/>
  </molecule>
  <molecule name="Mps1">
    <property name="GPT_Mol_Mass" value="97"/>
    <property name="GPT_Mol_Rad" value="27.95"/>
    <site dist="27.95" name="bound" phi="0" theta="0"/>
    <site dist="27.95" name="Mis12" phi="0" theta="0"/>
    <site dist="27.95" name="Hec1" phi="0" theta="0"/>
    <site dist="27.95" name="BubR1" phi="0" theta="0"/>
  </molecule>
  <molecule name="Bub3">
    <property name="GPT_Mol_Mass" value="37"/>
    <property name="GPT_Mol_Rad" value="20.27"/>
    <site dist="20.27" name="bound" phi="0" theta="0"/>
    <site dist="20.27" name="BubR1" phi="0" theta="0"/>
    <site dist="20.27" name="Bub1" phi="0" theta="0"/>
  </molecule>
  <molecule name="Mad1">
    <property name="GPT_Mol_Mass" value="83"/>
    <property name="GPT_Mol_Rad" value="26.53"/>
    <site dist="26.53" name="bound" phi="0" theta="0"/>
    <site dist="26.53" name="Zw10" phi="0" theta="0"/>
    <site dist="26.53" name="Rod1" phi="0" theta="0"/>
    <site dist="26.53" name="Bub1" phi="0" theta="0"/>
    <site dist="26.53" name="Mad1" phi="0" theta="0"/>
    <site dist="26.53" name="Mad2" phi="0" theta="0"/>
  </molecule>
  <molecule name="Mad2">
    <property name="GPT_Mol_Mass" value="23.5"/>
    <property name="GPT_Mol_Rad" value="17.42"/>
    <site dist="17.42" name="bound" phi="0" theta="0"/>
    <site dist="17.42" name="Zw10" phi="0" theta="0"/>
    <site dist="17.42" name="Rod1" phi="0" theta="0"/>
    <site dist="17.42" name="Mad1" phi="0" theta="0"/>
    <site dist="17.42" name="Cdc20" phi="0" theta="0"/>
  </molecule>
  <molecule name="Cdc20">
    <property name="GPT_Mol_Mass" value="55"/>
    <property name="GPT_Mol_Rad" value="23.13"/>
    <site dist="23.13" name="bound" phi="0" theta="0"/>
    <site dist="23.13" name="BubR1" phi="0" theta="0"/>
    <site dist="23.13" name="Mad2" phi="0" theta="0"/>
    <site dist="23.13" name="Apc2" phi="0" theta="0"/>
  </molecule>
  <molecule name="Apc1">
    <property name="GPT_Mol_Mass" value="216.5"/>
    <property name="GPT_Mol_Rad" value="36.53"/>
    <site dist="36.53" name="bound" phi="0" theta="0"/>
    <site dist="36.53" name="Apc2" phi="0" theta="0"/>
    <site dist="36.53" name="Apc4" phi="0" theta="0"/>
    <site dist="36.53" name="Apc5" phi="0" theta="0"/>
    <site dist="36.53" name="Apc11" phi="0" theta="0"/>
  </molecule>
  <molecule name="Apc2">
    <property name="GPT_Mol_Mass" value="94"/>
    <property name="GPT_Mol_Rad" value="27.66"/>
    <site dist="27.66" name="bound" phi="0" theta="0"/>
    <site dist="27.66" name="Cdc20" phi="0" theta="0"/>
    <site dist="27.66" name="Apc1" phi="0" theta="0"/>
    <site dist="27.66" name="Apc3" phi="0" theta="0"/>
    <site dist="27.66" name="Apc7" phi="0" theta="0"/>
    <site dist="27.66" name="Apc8" phi="0" theta="0"/>
    <site dist="27.66" name="Apc10" phi="0" theta="0"/>
    <site dist="27.66" name="Apc11" phi="0" theta="0"/>
  </molecule>
  <molecule name="Apc3">
    <property name="GPT_Mol_Mass" value="92"/>
    <property name="GPT_Mol_Rad" value="27.46"/>
    <site dist="27.46" name="bound" phi="0" theta="0"/>
    <site dist="27.46" name="BubR1" phi="0" theta="0"/>
    <site dist="27.46" name="Apc2" phi="0" theta="0"/>
  </molecule>
  <molecule name="Apc4">
    <property name="GPT_Mol_Mass" value="92"/>
    <property name="GPT_Mol_Rad" value="27.46"/>
    <site dist="27.46" name="bound" phi="0" theta="0"/>
    <site dist="27.46" name="BubR1" phi="0" theta="0"/>
    <site dist="27.46" name="Apc1" phi="0" theta="0"/>
    <site dist="27.46" name="Apc5" phi="0" theta="0"/>
    <site dist="27.46" name="Apc12" phi="0" theta="0"/>
  </molecule>
  <molecule name="Apc5">
    <property name="GPT_Mol_Mass" value="85"/>
    <property name="GPT_Mol_Rad" value="26.75"/>
    <site dist="26.75" name="bound" phi="0" theta="0"/>
    <site dist="26.75" name="BubR1" phi="0" theta="0"/>
    <site dist="26.75" name="Apc1" phi="0" theta="0"/>
    <site dist="26.75" name="Apc4" phi="0" theta="0"/>
    <site dist="26.75" name="Apc12" phi="0" theta="0"/>
    <site dist="26.75" name="Apc13" phi="0" theta="0"/>
  </molecule>
  <molecule name="Apc6">
    <property name="GPT_Mol_Mass" value="71.5"/>
    <property name="GPT_Mol_Rad" value="25.25"/>
    <site dist="25.25" name="bound" phi="0" theta="0"/>
    <site dist="25.25" name="Apc12" phi="0" theta="0"/>
  </molecule>
  <molecule name="Apc7">
    <property name="GPT_Mol_Mass" value="67"/>
    <property name="GPT_Mol_Rad" value="24.71"/>
    <site dist="24.71" name="bound" phi="0" theta="0"/>
    <site dist="24.71" name="Apc2" phi="0" theta="0"/>
    <site dist="24.71" name="Apc12" phi="0" theta="0"/>
    <site dist="24.71" name="Apc13" phi="0" theta="0"/>
  </molecule>
  <molecule name="Apc8">
    <property name="GPT_Mol_Mass" value="69"/>
    <property name="GPT_Mol_Rad" value="24.95"/>
    <site dist="24.95" name="bound" phi="0" theta="0"/>
    <site dist="24.95" name="Apc2" phi="0" theta="0"/>
    <site dist="24.95" name="Apc12" phi="0" theta="0"/>
    <site dist="24.95" name="Apc13" phi="0" theta="0"/>
  </molecule>
  <molecule name="Apc10">
    <property name="GPT_Mol_Mass" value="21"/>
    <property name="GPT_Mol_Rad" value="16.78"/>
    <site dist="16.78" name="bound" phi="0" theta="0"/>
    <site dist="16.78" name="Apc2" phi="0" theta="0"/>
  </molecule>
  <molecule name="Apc11">
    <property name="GPT_Mol_Mass" value="10"/>
    <property name="GPT_Mol_Rad" value="13.11"/>
    <site dist="13.11" name="bound" phi="0" theta="0"/>
    <site dist="13.11" name="Apc1" phi="0" theta="0"/>
    <site dist="13.11" name="Apc2" phi="0" theta="0"/>
  </molecule>
  <molecule name="Apc12">
    <property name="GPT_Mol_Mass" value="10"/>
    <property name="GPT_Mol_Rad" value="13.11"/>
    <site dist="13.11" name="bound" phi="0" theta="0"/>
    <site dist="13.11" name="Apc4" phi="0" theta="0"/>
    <site dist="13.11" name="Apc5" phi="0" theta="0"/>
    <site dist="13.11" name="Apc6" phi="0" theta="0"/>
    <site dist="13.11" name="Apc7" phi="0" theta="0"/>
    <site dist="13.11" name="Apc8" phi="0" theta="0"/>
    <site dist="13.11" name="Apc13" phi="0" theta="0"/>
  </molecule>
  <molecule name="Apc13">
    <property name="GPT_Mol_Mass" value="8.5"/>
    <property name="GPT_Mol_Rad" value="12.41"/>
    <site dist="12.41" name="bound" phi="0" theta="0"/>
    <site dist="12.41" name="Apc5" phi="0" theta="0"/>
    <site dist="12.41" name="Apc7" phi="0" theta="0"/>
    <site dist="12.41" name="Apc8" phi="0" theta="0"/>
    <site dist="12.41" name="Apc12" phi="0" theta="0"/>
  </molecule>
  <molecule name="CenpQ-N">
    <property name="GPT_Mol_Mass" value="5.08"/>
    <property name="GPT_Mol_Rad" value="19.01"/>
    <site dist="19.01" name="bound" phi="0" theta="0"/>
    <site dist="19.01" name="CenpU" phi="0" theta="0"/>
    <site dist="19.01" name="CenpO" phi="0" theta="0"/>
    <site dist="19.01" name="CenpQ-N" phi="0" theta="0"/>
    <site dist="19.01" name="CenpQChain" phi="0" theta="0"/>
  </molecule>
  <molecule name="CenpQ-C">
    <property name="GPT_Mol_Mass" value="5.08"/>
    <property name="GPT_Mol_Rad" value="19.01"/>
    <site dist="19.01" name="bound" phi="0" theta="0"/>
    <site dist="19.01" name="CenpB" phi="0" theta="0"/>
    <site dist="19.01" name="CenpO" phi="0" theta="0"/>
    <site dist="19.01" name="CenpP" phi="0" theta="0"/>
    <site dist="19.01" name="CenpQ-C" phi="0" theta="0"/>
    <site dist="19.01" name="CenpQChain" phi="0" theta="0"/>
  </molecule>
  <molecule name="CenpQChain">
    <property name="GPT_Mol_Mass" value="5.08"/>
    <property name="GPT_Mol_Rad" value="19.01"/>
    <site dist="19.01" name="bound" phi="0" theta="0"/>
    <site dist="19.01" name="CenpQ-N" phi="0" theta="0"/>
    <site dist="19.01" name="CenpQ-C" phi="0" theta="0"/>
  </molecule>
  <molecule name="CenpTChain">
    <property name="GPT_Mol_Mass" value="1.5"/>
    <property name="GPT_Mol_Rad" value="5.00"/>
    <site dist="5.00" name="bound" phi="0" theta="0"/>
    <site dist="5.00" name="CenpT" phi="0" theta="0"/>
    <site dist="5.00" name="Spc24" phi="0" theta="0"/>
  </molecule>
  <molecule name="CenpC-N">
    <property name="GPT_Mol_Mass" value="10.7"/>
    <property name="GPT_Mol_Rad" value="13.4"/>
    <site dist="13.4" name="bound" phi="0" theta="0"/>
    <site dist="13.4" name="CenpA" phi="0" theta="0"/>
    <site dist="13.4" name="CenpC-C" phi="0" theta="0"/>
    <site dist="13.4" name="CenpCChain" phi="0" theta="0"/>
  </molecule>
  <molecule name="CenpC-C">
    <property name="GPT_Mol_Mass" value="10.7"/>
    <property name="GPT_Mol_Rad" value="13.4"/>
    <site dist="13.4" name="bound" phi="0" theta="0"/>
    <site dist="13.4" name="CenpB" phi="0" theta="0"/>
    <site dist="13.4" name="CenpC-N" phi="0" theta="0"/>
    <site dist="13.4" name="CenpC-C" phi="0" theta="0"/>
  </molecule>
  <molecule name="CenpCChain">
    <property name="GPT_Mol_Mass" value="10.7"/>
    <property name="GPT_Mol_Rad" value="13.4"/>
    <site dist="13.4" name="bound" phi="0" theta="0"/>
    <site dist="13.4" name="Nnf1" phi="0" theta="0"/>
    <site dist="13.4" name="CenpC-N" phi="0" theta="0"/>
  </molecule>
  <molecule name="Ndc80Chain2">
    <property name="GPT_Mol_Mass" value="1"/>
    <property name="GPT_Mol_Rad" value="5.00"/>
    <site dist="5.00" name="bound" phi="0" theta="0"/>
    <site dist="5.00" name="Spc24" phi="0" theta="0"/>
    <site dist="5.00" name="Hec1" phi="0" theta="0"/>
    <site dist="5.00" name="Ndc80Chain2" phi="0" theta="0"/>
  </molecule>
</molecule-geometry-definition>
