# Supplementary material for: Spatial Rule-Based Modeling: A Method and Its Application to the Human Mitotic Kinetochore
Source: Cells. 2013 Jul 2;2(3):506–44. doi: 10.3390/cells2030506 (PMC3972674; doi:10.3390/cells2030506)
Supplement: Supplementary File 1 — Supplementary (ZIP, 20783 KB) [file cells-02-00506-s001.zip › cells-03-00506-supplementary/BNGL source files/rosette_unattached.in]

##
#  Phase 1 - setup reactor
##


dimension     3
boundary      f f f       # use fixed boundary conditions
units         real        # timescale: fs,  distances: Angstrom
newton        on

atom_style    srsim rosette_unattached.bngl rosette_unattached.geo rosette_unattached.tgeo     1111$a
##########    cmd     .bngl         .geo          .tgeo          random_seed

variable V equal $v*4
variable Z equal $v*2

lattice       none
region	Nucleus block -$Z  $Z  -$Z  $V  -$Z  $Z units box
######                      dimensions of the reaction volume

create_box    100           Nucleus
#             n_atom_types  Region_name

start_state_srsim   coeffs
start_state_srsim   atoms
		#   set initial values e.g. bond forces etc.
		#   and add molecules to the simulation

neighbor            5.0 bin
#                   size of neighbor-grouping bins

##
#  Phase 2 - setup forces
##

variable n equal $s*2
variable z equal sqrt($n^2-$s^2)
variable Z equal $z/2
variable S equal 3/2*$s


fix  1   all   langevin  300  300  160.0   1234$a
#        parameters:     Temp Temp Gamma^-1 random_seed


runmodif_srsim addMols  -$v  $v  -$v  $v  -$v  $v CenpQ-N(CenpQChain!1,bound~no).CenpQChain(CenpQ-N!1,CenpQ-C!2,bound~no).CenpQChain(CenpQ-N!2,CenpQ-C!3,bound~no).CenpQChain(CenpQ-N!3,CenpQ-C!4,bound~no).CenpQChain(CenpQ-N!4,CenpQ-C!5,bound~no).CenpQ-C(CenpQChain!5,bound~no) 6

runmodif_srsim addMols -$v  $v  100  100  -$v  $v  Nnf1(Mis12!1,bound~no).Mis12(Nnf1!1,Dsn1!2,bound~no).Dsn1(Mis12!2,Nsl1!3,bound~no).Nsl1(Dsn1!3,bound~no) 6

runmodif_srsim addMols -$v  $v  -$v  $v  -$v  $v CenpT(CenpTChain!1,bound~no).CenpTChain(CenpT!1,Spc24!2,bound~no).CenpTChain(CenpT!2,Spc24!3,bound~no).CenpTChain(CenpT!3,Spc24!4,bound~no).CenpTChain(CenpT!4,Spc24!5,bound~no).CenpTChain(CenpT!5,Spc24!6,bound~no).CenpTChain(CenpT!6,Spc24!7,bound~no).CenpTChain(CenpT!7,Spc24!8,bound~no).CenpTChain(CenpT!8,Spc24!9,bound~no).CenpTChain(CenpT!9,Spc24!10,bound~no).CenpTChain(CenpT!10,Spc24!11,bound~no).CenpTChain(CenpT!11,Spc24!12,bound~no).CenpTChain(CenpT!12,Spc24!13,bound~no).CenpTChain(CenpT!13,Spc24!14,bound~no).CenpTChain(CenpT!14,Spc24!15,bound~no).CenpTChain(CenpT!15,Spc24!16,bound~no).CenpTChain(CenpT!16,Spc24!17,bound~no).CenpTChain(CenpT!17,Spc24!18,bound~no).CenpTChain(CenpT!18,Spc24!19,bound~no).CenpTChain(CenpT!19,Spc24!20,bound~no).CenpTChain(CenpT!20,bound~no) 6

runmodif_srsim addMols -$v  $v  -$v  $v  -$v  $v CenpCChain(CenpC-N!1,bound~no).CenpCChain(Nnf1!1,CenpC-N!2,bound~no).CenpCChain(Nnf1!2,CenpC-N!3,bound~no).CenpCChain(Nnf1!3,CenpC-N!4,bound~no).CenpC-N(CenpCChain!4,CenpC-C!5,bound~no).CenpCChain(Nnf1!5,CenpC-N!6,bound~no).CenpCChain(Nnf1!6,CenpC-N!7,bound~no).CenpCChain(Nnf1!7,CenpC-N!8,bound~no).CenpCChain(Nnf1!8,CenpC-N!9,bound~no).CenpC-C(CenpC-N!9,bound~no) 6


runmodif_srsim addMols -$v  $v  200 200  -$v  $v Apc1(Apc2!1,Apc4!2,Apc5!3,Apc11!4,bound~no).Apc2(Apc1!1,Apc3!5,Apc7!6,Apc8!7,Apc10!8,Apc11!9,bound~no).Apc3(Apc2!5,bound~no).Apc4(Apc1!2,Apc5!10,Apc12!11,bound~no).Apc5(Apc1!3,Apc4!10,Apc12!12,Apc13!13,bound~no).Apc6(Apc12!14,bound~no).Apc7(Apc2!6,Apc12!15,Apc13!16,bound~no).Apc8(Apc2!7,Apc12!17,Apc13!18,bound~no).Apc10(Apc2!8,bound~no).Apc11(Apc1!4,Apc2!9,bound~no).Apc12(Apc4!11,Apc5!12,Apc6!14,Apc7!15,Apc8!17,Apc13!19,bound~no).Apc13(Apc5!13,Apc7!16,Apc8!18,Apc12!19,bound~no)     6

runmodif_srsim addMols -$v  $v  200  200  -$v  $v Mad2(Mad1!1,bound~no).Mad1(Mad2!1,Mad1!2,bound~no).Mad1(Mad1!2,Mad2!3,bound~no).Mad2(Mad1!3,bound~no)     6

runmodif_srsim addMols -$v  $v  200  200  -$v  $v Rod1(Zw10!1,Zwilch!2,bound~no).Zwilch(Rod1!2,Zw10!3,Zwint!5,bound~no).Zw10(Rod1!1,Zwilch!3,Zwint!4,bound~no).Zwint(Zw10!4,Zwilch!5,bound~no)     6

variable x equal count(all)
group mygrup id <= $x
variable N equal count(mygrup)

runmodif_srsim  addMols 0 0 0 0 0 0 H2A(H2B!1,CenpA!2).H2B(H2A!1,H4!3).H4(H2B!3,CenpA!4).CenpA(H2A!2,H4!4,bound~yes) 1

runmodif_srsim  addMols -$n -$n 0 0 0 0 H2A(H2B!1,H3!2,H2A!9).H2B(H2A!1,H4!3).H4(H2B!3,H3!4).H3(H2A!2,H4!4,bound~yes).H2A(H2B!5,H3!6,H2A!9).H2B(H2A!5,H4!7).H4(H2B!7,H3!8).H3(H2A!6,H4!8) 1
runmodif_srsim  addMols $n $n 0 0 0 0 H2A(H2B!1,H3!2,H2A!9).H2B(H2A!1,H4!3).H4(H2B!3,H3!4).H3(H2A!2,H4!4,bound~yes).H2A(H2B!5,H3!6,H2A!9).H2B(H2A!5,H4!7).H4(H2B!7,H3!8).H3(H2A!6,H4!8) 1
runmodif_srsim  addMols -$s -$s 0 0 $z $z H2A(H2B!1,H3!2,H2A!9).H2B(H2A!1,H4!3).H4(H2B!3,H3!4).H3(H2A!2,H4!4,bound~yes).H2A(H2B!5,H3!6,H2A!9).H2B(H2A!5,H4!7).H4(H2B!7,H3!8).H3(H2A!6,H4!8) 1
runmodif_srsim  addMols $s $s 0 0 $z $z H2A(H2B!1,H3!2,H2A!9).H2B(H2A!1,H4!3).H4(H2B!3,H3!4).H3(H2A!2,H4!4,bound~yes).H2A(H2B!5,H3!6,H2A!9).H2B(H2A!5,H4!7).H4(H2B!7,H3!8).H3(H2A!6,H4!8) 1
runmodif_srsim  addMols -$s -$s 0 0 -$z -$z H2A(H2B!1,H3!2,H2A!9).H2B(H2A!1,H4!3).H4(H2B!3,H3!4).H3(H2A!2,H4!4,bound~yes).H2A(H2B!5,H3!6,H2A!9).H2B(H2A!5,H4!7).H4(H2B!7,H3!8).H3(H2A!6,H4!8) 1
runmodif_srsim  addMols $s $s 0 0 -$z -$z H2A(H2B!1,H3!2,H2A!9).H2B(H2A!1,H4!3).H4(H2B!3,H3!4).H3(H2A!2,H4!4,bound~yes).H2A(H2B!5,H3!6,H2A!9).H2B(H2A!5,H4!7).H4(H2B!7,H3!8).H3(H2A!6,H4!8) 1

group rigidgrup id > $N

variable y equal $N-120+1   #1089
group sacgrup id <> 969 $N
group freesacgrup id <> 57 111
group cenpgrup id <> 1 56

fix  2   mygrup   nve
fix  3   mygrup   wall/reflect xlo xhi ylo yhi zlo zhi

fix  4   mygrup   srsim   1   45678  1.0  1.0  1.0  1.0  1.0
#  fix srsim syntax: fix id group srsim | nEvery  randomSeed  preFactBindR 
#                                         preFactBreakR preFactExchangeR 
#                                         preFactModifyR_1 preFactModifyR_2 
#                                         refractoryTime  


#Mis12_Complex(Nsl1) + Ndc80_Complex(Spc24+Spc25) + CenpT 
 group one id    762 111 212 803
 group two id    766 213 314 824
 group three id  770 315 416 845
 group four id   774 417 518 866
 group five id   778 519 620 887
 group six id    782 621 722 908

#CenpQ gruppe + Mis12_Complex(Nnf1) + CenpC
 group seven  id 729 723 759 909
 group eight  id 734 740 763 919
 group nine   id 735 741 767 929
 group ten    id 752 746 771 939
 group eleven id 753 747 775 949
 group twelve id 728 758 779 959

#Ndc80
 group thirteen  id 161 162
 group fourteen  id 263 264
 group fiveteen  id 365 366
 group sixteen   id 467 468
 group seventeen id 569 570
 group eighteen  id 671 672

 fix 8 one drag   -$S 130  $Z 0.6 20
 fix 9 two drag     0 130  $z 0.6 20
 fix 10 three drag $S 130  $Z 0.6 20
 fix 11 four drag  $S 130 -$Z  0.6 20
 fix 12 five drag   0 130 -$z 0.6 20
 fix 13 six drag  -$S 130 -$Z 0.6 20

 fix 14 seven drag  -$S 30  $Z 0.3 50
 fix 15 eight drag    0 30  $z 0.3 50
 fix 16 nine drag    $S 30  $Z 0.3 50
 fix 17 ten drag     $S 30 -$Z  0.3 50
 fix 18 eleven drag   0 30 -$z 0.3 50
 fix 19 twelve drag -$S 30 -$Z 0.3 50
 
 fix 21 sacgrup drag 0.0 250.0 0.0 0.2 200
 fix 22 freesacgrup drag 0.0 200.0 0.0 0.2 200
 fix 23 cenpgrup  drag 0.0 0.0 0.0 0.05 300

 fix 24 rigidgrup rigid molecule torque * off on off force * off off off 
#if single, the entire group is treated as one rigid body
#if molecule, each set of atoms in the fix group with a different molecule ID is treated as a rigid body


 fix 25 thirteen drag   -140 650  95 0.3 40
 fix 26 fourteen drag      0 650 157 0.3 40
 fix 27 fiveteen drag    140 650  95 0.3 40
 fix 28 sixteen drag     140 650 -95 0.3 40
 fix 29 seventeen drag     0 650 -157 0.3 40
 fix 30 eighteen drag   -140 650 -95 0.3 40


##
#  Phase 3 - run
##


# Dumps:
thermo	   5000   # write themodynamics information every 5k timesteps
timestep   100    # one timestep = 1  fs


dump            1 all atom 5000 rosette_unattached-OUT/rosette_unattached$a.lammpstrj
                ############### trajectory output
dump_modify     1 scale yes
dump_modify     1 every 100

dump            3 all bonds  1000 rosette_unattached-OUT/rosette_unattached$a.bonds
dump            4 all bridge 1000 rosette_unattached-OUT/rosette_unattached$a.bridge BOND_SET 1 100

run             100000
