# Supplementary material for: Spatial Rule-Based Modeling: A Method and Its Application to the Human Mitotic Kinetochore
Source: Cells. 2013 Jul 2;2(3):506–44. doi: 10.3390/cells2030506 (PMC3972674; doi:10.3390/cells2030506)
Supplement: Supplementary File 1 — Supplementary (ZIP, 20783 KB) [file cells-02-00506-s001.zip › cells-03-00506-supplementary/BNGL source files/rosette_unattached.tgeo]

<?xml version="1.0" ?>
<template-geometry-definition>
  <version value="1.01"/>
  <template id="58" name="H2A(H2B!1,CenpA!2).H2B(H2A!1,H4!3).H4(H2B!3,CenpA!4).CenpA(H2A!2,H4!4,bound~yes)">
    <mol id="0" x=" 14.66" y="0" z=" 14.66"/>
    <mol id="1" x=" 14.66" y="0" z="-14.66"/>
    <mol id="2" x="-13.53" y="0" z="-13.53"/>
    <mol id="3" x="-15.33" y="0" z=" 15.33"/>
  </template>
  <template id="59" name="H2A(H2B!1,H3!2,H2A!9).H2B(H2A!1,H4!3).H4(H2B!3,H3!4).H3(H2A!2,H4!4,bound~yes).H2A(H2B!5,H3!6,H2A!9).H2B(H2A!5,H4!7).H4(H2B!7,H3!8).H3(H2A!6,H4!8)">
    <mol id="0" x="-14.66" y=" 14.66" z="-14.66"/>
    <mol id="1" x="-14.66" y=" 14.66" z=" 14.66"/>
    <mol id="2" x=" 13.53" y=" 13.53" z=" 13.53"/>
    <mol id="3" x=" 15" y=" 15" z="-15"/>
    <mol id="4" x="-14.66" y="-14.66" z="-14.66"/>
    <mol id="5" x="-14.66" y="-14.66" z=" 14.66"/>
    <mol id="6" x=" 13.53" y="-13.53" z=" 13.53"/>
    <mol id="7" x=" 15" y="-15" z="-15"/>
  </template>
  <template id="60" name="Nnf1(Mis12!1,bound~no).Mis12(Nnf1!1,Dsn1!2,bound~no).Dsn1(Mis12!2,Nsl1!3,bound~no).Nsl1(Dsn1!3,bound~no)">
    <mol id="0" x="-10" y=" 0" z="0"/>
    <mol id="1" x="-5" y=" 0" z="0"/>
    <mol id="2" x=" 0" y=" 0" z="0"/>
    <mol id="3" x=" 5" y=" 0" z="0"/>
  </template>
  <template id="61" name="Spc24(Spc25!1,Ndc80Chain2!2,bound~no).Ndc80Chain2(Spc24!2,Hec1!3,bound~no).Ndc80Chain2(Spc24!3,Hec1!4,bound~no).Ndc80Chain2(Spc24!4,Hec1!5,bound~no).Ndc80Chain2(Spc24!5,Hec1!6,bound~no).Ndc80Chain2(Spc24!6,Hec1!7,bound~no).Ndc80Chain2(Spc24!7,Hec1!8,bound~no).Ndc80Chain2(Spc24!8,Hec1!9,bound~no).Ndc80Chain2(Spc24!9,Hec1!10,bound~no).Ndc80Chain2(Spc24!10,Hec1!11,bound~no).Ndc80Chain2(Spc24!11,Hec1!12,bound~no).Ndc80Chain2(Spc24!12,Hec1!13,bound~no).Ndc80Chain2(Spc24!13,Hec1!14,bound~no).Ndc80Chain2(Spc24!14,Hec1!15,bound~no).Ndc80Chain2(Spc24!15,Hec1!16,bound~no).Ndc80Chain2(Spc24!16,Hec1!17,bound~no).Ndc80Chain2(Spc24!17,Hec1!18,bound~no).Ndc80Chain2(Spc24!18,Hec1!19,bound~no).Ndc80Chain2(Spc24!19,Hec1!20,bound~no).Ndc80Chain2(Spc24!20,Hec1!21,bound~no).Ndc80Chain2(Spc24!21,Hec1!22,bound~no).Ndc80Chain2(Spc24!22,Hec1!23,bound~no).Ndc80Chain2(Spc24!23,Hec1!24,bound~no).Ndc80Chain2(Spc24!24,Hec1!25,bound~no).Ndc80Chain2(Spc24!25,Hec1!26,bound~no).Ndc80Chain2(Spc24!26,Hec1!27,Ndc80Chain2!103,bound~no).Ndc80Chain2(Spc24!27,Hec1!28,bound~no).Ndc80Chain2(Spc24!28,Hec1!29,bound~no).Ndc80Chain2(Spc24!29,Hec1!30,bound~no).Ndc80Chain2(Spc24!30,Hec1!31,bound~no).Ndc80Chain2(Spc24!31,Hec1!32,bound~no).Ndc80Chain2(Spc24!32,Hec1!33,bound~no).Ndc80Chain2(Spc24!33,Hec1!34,bound~no).Ndc80Chain2(Spc24!34,Hec1!35,bound~no).Ndc80Chain2(Spc24!35,Hec1!36,bound~no).Ndc80Chain2(Spc24!36,Hec1!37,bound~no).Ndc80Chain2(Spc24!37,Hec1!38,bound~no).Ndc80Chain2(Spc24!38,Hec1!39,bound~no).Ndc80Chain2(Spc24!39,Hec1!40,bound~no).Ndc80Chain2(Spc24!40,Hec1!41,bound~no).Ndc80Chain2(Spc24!41,Hec1!42,bound~no).Ndc80Chain2(Spc24!42,Hec1!43,bound~no).Ndc80Chain2(Spc24!43,Hec1!44,bound~no).Ndc80Chain2(Spc24!44,Hec1!45,bound~no).Ndc80Chain2(Spc24!45,Hec1!46,bound~no).Ndc80Chain2(Spc24!46,Hec1!47,bound~no).Ndc80Chain2(Spc24!47,Hec1!48,bound~no).Ndc80Chain2(Spc24!48,Hec1!49,bound~no).Ndc80Chain2(Spc24!49,Hec1!50,bound~no).Ndc80Chain2(Spc24!50,Hec1!51,bound~no).Hec1(Ndc80Chain2!51,Nuf2!52,bound~no).Nuf2(Hec1!52,Spc25!53,bound~no).Ndc80Chain2(Hec1!53,Spc24!54,bound~no).Ndc80Chain2(Hec1!54,Spc24!55,bound~no).Ndc80Chain2(Hec1!55,Spc24!56,bound~no).Ndc80Chain2(Hec1!56,Spc24!57,bound~no).Ndc80Chain2(Hec1!57,Spc24!58,bound~no).Ndc80Chain2(Hec1!58,Spc24!59,bound~no).Ndc80Chain2(Hec1!59,Spc24!60,bound~no).Ndc80Chain2(Hec1!60,Spc24!61,bound~no).Ndc80Chain2(Hec1!61,Spc24!62,bound~no).Ndc80Chain2(Hec1!62,Spc24!63,bound~no).Ndc80Chain2(Hec1!63,Spc24!64,bound~no).Ndc80Chain2(Hec1!64,Spc24!65,bound~no).Ndc80Chain2(Hec1!65,Spc24!66,bound~no).Ndc80Chain2(Hec1!66,Spc24!67,bound~no).Ndc80Chain2(Hec1!67,Spc24!68,bound~no).Ndc80Chain2(Hec1!68,Spc24!69,bound~no).Ndc80Chain2(Hec1!69,Spc24!70,bound~no).Ndc80Chain2(Hec1!70,Spc24!71,bound~no).Ndc80Chain2(Hec1!71,Spc24!72,bound~no).Ndc80Chain2(Hec1!72,Spc24!73,bound~no).Ndc80Chain2(Hec1!73,Spc24!74,bound~no).Ndc80Chain2(Hec1!74,Spc24!75,bound~no).Ndc80Chain2(Hec1!75,Spc24!76,bound~no).Ndc80Chain2(Hec1!76,Spc24!77,bound~no).Ndc80Chain2(Hec1!77,Spc24!78,Ndc80Chain2!103,bound~no).Ndc80Chain2(Hec1!78,Spc24!79,bound~no).Ndc80Chain2(Hec1!79,Spc24!80,bound~no).Ndc80Chain2(Hec1!80,Spc24!81,bound~no).Ndc80Chain2(Hec1!81,Spc24!82,bound~no).Ndc80Chain2(Hec1!82,Spc24!83,bound~no).Ndc80Chain2(Hec1!83,Spc24!84,bound~no).Ndc80Chain2(Hec1!84,Spc24!85,bound~no).Ndc80Chain2(Hec1!85,Spc24!86,bound~no).Ndc80Chain2(Hec1!86,Spc24!87,bound~no).Ndc80Chain2(Hec1!87,Spc24!88,bound~no).Ndc80Chain2(Hec1!88,Spc24!89,bound~no).Ndc80Chain2(Hec1!89,Spc24!90,bound~no).Ndc80Chain2(Hec1!90,Spc24!91,bound~no).Ndc80Chain2(Hec1!91,Spc24!92,bound~no).Ndc80Chain2(Hec1!92,Spc24!93,bound~no).Ndc80Chain2(Hec1!93,Spc24!94,bound~no).Ndc80Chain2(Hec1!94,Spc24!95,bound~no).Ndc80Chain2(Hec1!95,Spc24!96,bound~no).Ndc80Chain2(Hec1!96,Spc24!97,bound~no).Ndc80Chain2(Hec1!97,Spc24!98,bound~no).Ndc80Chain2(Hec1!98,Spc24!99,bound~no).Ndc80Chain2(Hec1!99,Spc24!100,bound~no).Ndc80Chain2(Hec1!100,Spc24!101,bound~no).Ndc80Chain2(Hec1!101,Spc24!102,bound~no).Spc25(Nuf2!102,Spc24!1,bound~no)">
    <mol id="0" x="-70" y=" 0" z="0"/>
    <mol id="1" x="-50" y=" 0" z="0"/>
    <mol id="2" x="-49" y=" 0" z="0"/>
    <mol id="3" x="-48" y=" 0" z="0"/>
    <mol id="4" x="-47" y=" 0" z="0"/>
    <mol id="5" x="-46" y=" 0" z="0"/>
    <mol id="6" x="-45" y=" 0" z="0"/>
    <mol id="7" x="-44" y=" 0" z="0"/>
    <mol id="8" x="-43" y=" 0" z="0"/>
    <mol id="9" x="-42" y=" 0" z="0"/>
    <mol id="10" x="-41" y=" 0" z="0"/>
    <mol id="11" x="-40" y=" 0" z="0"/>
    <mol id="12" x="-39" y=" 0" z="0"/>
    <mol id="13" x="-38" y=" 0" z="0"/>
    <mol id="14" x="-37" y=" 0" z="0"/>
    <mol id="15" x="-36" y=" 0" z="0"/>
    <mol id="16" x="-35" y=" 0" z="0"/>
    <mol id="17" x="-34" y=" 0" z="0"/>
    <mol id="18" x="-33" y=" 0" z="0"/>
    <mol id="19" x="-32" y=" 0" z="0"/>
    <mol id="20" x="-31" y=" 0" z="0"/>
    <mol id="21" x="30" y=" 0" z="0"/>
    <mol id="22" x="-29" y=" 0" z="0"/>
    <mol id="23" x="-28" y=" 0" z="0"/>
    <mol id="24" x="-27" y=" 0" z="0"/>
    <mol id="25" x="-26" y=" 0" z="0"/>
    <mol id="26" x="-25" y=" 0" z="0"/>
    <mol id="27" x="-24" y=" 0" z="0"/>
    <mol id="28" x="-23" y=" 0" z="0"/>
    <mol id="29" x="-22" y=" 0" z="0"/>
    <mol id="30" x="-21" y=" 0" z="0"/>
    <mol id="31" x="-20" y=" 0" z="0"/>
    <mol id="32" x="-19" y=" 0" z="0"/>
    <mol id="33" x="-18" y=" 0" z="0"/>
    <mol id="34" x="-17" y=" 0" z="0"/>
    <mol id="35" x="-16" y=" 0" z="0"/>
    <mol id="36" x="-15" y=" 0" z="0"/>
    <mol id="37" x="-14" y=" 0" z="0"/>
    <mol id="38" x="-13" y=" 0" z="0"/>
    <mol id="39" x="-12" y=" 0" z="0"/>
    <mol id="40" x="-11" y=" 0" z="0"/>
    <mol id="41" x="-10" y=" 0" z="0"/>
    <mol id="42" x="-9" y=" 0" z="0"/>
    <mol id="43" x="-8" y=" 0" z="0"/>
    <mol id="44" x="-7" y=" 0" z="0"/>
    <mol id="45" x="-6" y=" 0" z="0"/>
    <mol id="46" x="-5" y=" 0" z="0"/>
    <mol id="47" x="-4" y=" 0" z="0"/>
    <mol id="48" x="-3" y=" 0" z="0"/>
    <mol id="49" x="-2" y=" 0" z="0"/>
    <mol id="50" x="25" y=" 0" z="0"/>
    <mol id="51" x="25" y=" 0" z="10"/>
    <mol id="52" x="-2" y=" 0" z="10"/>
    <mol id="53" x="-3" y=" 0" z="10"/>
    <mol id="54" x="-4" y=" 0" z="10"/>
    <mol id="55" x="-5" y=" 0" z="10"/>
    <mol id="56" x="-6" y=" 0" z="10"/>
    <mol id="57" x="-7" y=" 0" z="10"/>
    <mol id="58" x="-8" y=" 0" z="10"/>
    <mol id="59" x="-9" y=" 0" z="10"/>
    <mol id="60" x="-10" y=" 0" z="10"/>
    <mol id="61" x="-11" y=" 0" z="10"/>
    <mol id="62" x="-12" y=" 0" z="10"/>
    <mol id="63" x="-13" y=" 0" z="10"/>
    <mol id="64" x="-14" y=" 0" z="10"/>
    <mol id="65" x="-15" y=" 0" z="10"/>
    <mol id="66" x="-16" y=" 0" z="10"/>
    <mol id="67" x="-17" y=" 0" z="10"/>
    <mol id="68" x="-18" y=" 0" z="10"/>
    <mol id="69" x="-19" y=" 0" z="10"/>
    <mol id="70" x="-20" y=" 0" z="10"/>
    <mol id="71" x="-21" y=" 0" z="10"/>
    <mol id="72" x="-22" y=" 0" z="10"/>
    <mol id="73" x="-23" y=" 0" z="10"/>
    <mol id="74" x="-24" y=" 0" z="10"/>
    <mol id="75" x="-25" y=" 0" z="10"/>
    <mol id="76" x="-26" y=" 0" z="10"/>
    <mol id="77" x="-27" y=" 0" z="10"/>
    <mol id="78" x="-28" y=" 0" z="10"/>
    <mol id="79" x="-29" y=" 0" z="10"/>
    <mol id="80" x="-30" y=" 0" z="10"/>
    <mol id="81" x="-31" y=" 0" z="10"/>
    <mol id="82" x="-32" y=" 0" z="10"/>
    <mol id="83" x="-33" y=" 0" z="10"/>
    <mol id="84" x="-34" y=" 0" z="10"/>
    <mol id="85" x="-35" y=" 0" z="10"/>
    <mol id="86" x="-36" y=" 0" z="10"/>
    <mol id="87" x="-37" y=" 0" z="10"/>
    <mol id="88" x="-38" y=" 0" z="10"/>
    <mol id="89" x="-39" y=" 0" z="10"/>
    <mol id="90" x="-40" y=" 0" z="10"/>
    <mol id="91" x="-41" y=" 0" z="10"/>
    <mol id="92" x="-42" y=" 0" z="10"/>
    <mol id="93" x="-43" y=" 0" z="10"/>
    <mol id="94" x="-44" y=" 0" z="10"/>
    <mol id="95" x="-45" y=" 0" z="10"/>
    <mol id="96" x="-46" y=" 0" z="10"/>
    <mol id="97" x="-47" y=" 0" z="10"/>
    <mol id="98" x="-48" y=" 0" z="10"/>
    <mol id="99" x="-49" y=" 0" z="10"/>
    <mol id="100" x="-50" y=" 0" z="10"/>
    <mol id="101" x="-70" y=" 0" z="10"/>
  </template>
  <template id="62" name="CenpQ-N(CenpQChain!1,bound~no).CenpQChain(CenpQ-N!1,CenpQ-C!2,bound~no).CenpQChain(CenpQ-N!2,CenpQ-C!3,bound~no).CenpQChain(CenpQ-N!3,CenpQ-C!4,bound~no).CenpQChain(CenpQ-N!4,CenpQ-C!5,bound~no).CenpQ-C(CenpQChain!5,bound~no)">
    <mol id="0" x="-10" y=" 0" z="0"/>
    <mol id="1" x="-5" y=" 0" z="0"/>
    <mol id="2" x=" 0" y=" 0" z="0"/>
    <mol id="3" x=" 5" y=" 0" z="0"/>
    <mol id="4" x="10" y=" 0" z="0"/>
    <mol id="5" x="15" y=" 0" z="0"/>
  </template>
  <template id="63" name="CenpT(CenpTChain!1,bound~no).CenpTChain(CenpT!1,Spc24!2,bound~no).CenpTChain(CenpT!2,Spc24!3,bound~no).CenpTChain(CenpT!3,Spc24!4,bound~no).CenpTChain(CenpT!4,Spc24!5,bound~no).CenpTChain(CenpT!5,Spc24!6,bound~no).CenpTChain(CenpT!6,Spc24!7,bound~no).CenpTChain(CenpT!7,Spc24!8,bound~no).CenpTChain(CenpT!8,Spc24!9,bound~no).CenpTChain(CenpT!9,Spc24!10,bound~no).CenpTChain(CenpT!10,Spc24!11,bound~no).CenpTChain(CenpT!11,Spc24!12,bound~no).CenpTChain(CenpT!12,Spc24!13,bound~no).CenpTChain(CenpT!13,Spc24!14,bound~no).CenpTChain(CenpT!14,Spc24!15,bound~no).CenpTChain(CenpT!15,Spc24!16,bound~no).CenpTChain(CenpT!16,Spc24!17,bound~no).CenpTChain(CenpT!17,Spc24!18,bound~no).CenpTChain(CenpT!18,Spc24!19,bound~no).CenpTChain(CenpT!19,Spc24!20,bound~no).CenpTChain(CenpT!20,bound~no)">
    <mol id="0" x="83" y=" 0" z="0"/>
    <mol id="1" x="56" y=" 0" z="0"/>
    <mol id="2" x=" 46" y=" 0" z="0"/>
    <mol id="3" x=" 36" y=" 0" z="0"/>
    <mol id="4" x="26" y=" 0" z="0"/>
    <mol id="5" x="16" y=" 0" z="0"/>
    <mol id="6" x="6" y=" 0" z="0"/>
    <mol id="7" x="-4" y=" 0" z="0"/>
    <mol id="8" x=" -14" y=" 0" z="0"/>
    <mol id="9" x=" -24" y=" 0" z="0"/>
    <mol id="10" x="-34" y=" 0" z="0"/>
    <mol id="11" x="-44" y=" 0" z="0"/>
    <mol id="12" x="-54" y=" 0" z="0"/>
    <mol id="13" x=" -64" y=" 0" z="0"/>
    <mol id="14" x="-74" y=" 0" z="0"/>
    <mol id="15" x="-84" y=" 0" z="0"/>
    <mol id="16" x="-94" y=" 0" z="0"/>
    <mol id="17" x="-104" y=" 0" z="0"/>
    <mol id="18" x=" -114" y=" 0" z="0"/>
    <mol id="19" x=" -124" y=" 0" z="0"/>
    <mol id="20" x="-134" y=" 0" z="0"/>
  </template>
  <template id="64" name="CenpCChain(CenpC-N!1,bound~no).CenpCChain(Nnf1!1,CenpC-N!2,bound~no).CenpCChain(Nnf1!2,CenpC-N!3,bound~no).CenpCChain(Nnf1!3,CenpC-N!4,bound~no).CenpC-N(CenpCChain!4,CenpC-C!5,bound~no).CenpCChain(Nnf1!5,CenpC-N!6,bound~no).CenpCChain(Nnf1!6,CenpC-N!7,bound~no).CenpCChain(Nnf1!7,CenpC-N!8,bound~no).CenpCChain(Nnf1!8,CenpC-N!9,bound~no).CenpC-C(CenpC-N!9,bound~no)">
    <mol id="0" x="70" y=" 0" z="0"/>
    <mol id="1" x="56" y=" 0" z="0"/>
    <mol id="2" x=" 42" y=" 0" z="0"/>
    <mol id="3" x=" 28" y=" 0" z="0"/>
    <mol id="4" x="14" y=" 0" z="0"/>
    <mol id="5" x="0" y=" 0" z="0"/>
    <mol id="6" x="-14" y=" 0" z="0"/>
    <mol id="7" x="-28" y=" 0" z="0"/>
    <mol id="8" x=" -42" y=" 0" z="0"/>
    <mol id="9" x=" -56" y=" 0" z="0"/>
  </template>
  <template id="65" name="Apc1(Apc2!1,Apc4!2,Apc5!3,Apc11!4,bound~no).Apc2(Apc1!1,Apc3!5,Apc7!6,Apc8!7,Apc10!8,Apc11!9,bound~no).Apc3(Apc2!5,bound~no).Apc4(Apc1!2,Apc5!10,Apc12!11,bound~no).Apc5(Apc1!3,Apc4!10,Apc12!12,Apc13!13,bound~no).Apc6(Apc12!14,bound~no).Apc7(Apc2!6,Apc12!15,Apc13!16,bound~no).Apc8(Apc2!7,Apc12!17,Apc13!18,bound~no).Apc10(Apc2!8,bound~no).Apc11(Apc1!4,Apc2!9,bound~no).Apc12(Apc4!11,Apc5!12,Apc6!14,Apc7!15,Apc8!17,Apc13!19,bound~no).Apc13(Apc5!13,Apc7!16,Apc8!18,Apc12!19,bound~no)"/>
  <template id="66" name="Mad2(Mad1!1,bound~no).Mad1(Mad2!1,Mad1!2,bound~no).Mad1(Mad1!2,Mad2!3,bound~no).Mad2(Mad1!3,bound~no)"/>
  <template id="67" name="Rod1(Zw10!1,Zwilch!2,bound~no).Zwilch(Rod1!2,Zw10!3,Zwint!5,bound~no).Zw10(Rod1!1,Zwilch!3,Zwint!4,bound~no).Zwint(Zw10!4,Zwilch!5,bound~no)"/>
</template-geometry-definition>
