# Supplementary material for: Spatial Rule-Based Modeling: A Method and Its Application to the Human Mitotic Kinetochore
Source: Cells. 2013 Jul 2;2(3):506–44. doi: 10.3390/cells2030506 (PMC3972674; doi:10.3390/cells2030506)
Supplement: Supplementary File 1 — Supplementary (ZIP, 20783 KB) [file cells-02-00506-s001.zip › cells-03-00506-supplementary/BNGL source files/start.tcl]

color Display BackgroundTop gray
color Display BackgroundBot white
display backgroundgradient on

if {$argv != 0} {
    if {[llength $argv] == 1} {
	    mol load lammpstrj ./rosette_unattached-OUT/rosette_unattached[lindex $argv 0].lammpstrj
    } elseif {[lindex $argv 0] == "l"} {
        for {set i 1} {$i < [llength $argv]} {incr i} {
            mol load lammpstrj ./rosette_unattached-OUT/rosette_unattached[lindex $argv $i].lammpstrj
        }
    } else {
	    set starti  [lindex $argv 0]
	    set endi [lindex $argv 1]
        #Loading the molecule
        for {set i $starti} {$i <= $endi} {incr i} {
            mol load lammpstrj ./rosette_unattached-OUT/rosette_unattached$i.lammpstrj
    #        mol addfile ./output/90/200/test(2)$i.lammpstrj lammpstrj -1 -1 1 waitfor all
        }
	}
}
source labels.tcl
source vdw.tcl
